# Supplementary material for: Intrinsically stretchable organic photovoltaics by redistributing strain to PEDOT:PSS with enhanced stretchability and interfacial adhesion
Source: Nat Commun. 2024 Jun 8;15:4902. doi: 10.1038/s41467-024-49352-4 (PMC11162488; doi:10.1038/s41467-024-49352-4)
Supplement: Supplementary file 4 — Source Data [file 41467_2024_49352_MOESM4_ESM.xlsx]

## Sheet: Fig.2
Fig. 2a						Fig. 2b							Fig. 2c				Fig. 2d						Fig. 2e						Fig. 2f
	Volume (%)						normalized resistance		normalized resistance					COS (%)	deviation			Intensity (a.u.)						Absorbance (a.u.)						Intensity (a.u.)
Particle size (nm)	0-ION E	2- ION E	5-ION E	10-ION E		strain (%)	0-ION E	strain (%)	2- ION E	5-ION E	10-ION E		0-ION E	35	3		wavenumber (cm-1)	0-ION E	2- ION E	5-ION E	10-ION E		wavelength (nm)	0-ION E	2- ION E	5-ION E	10-ION E		qz (Å-1)	0-ION E	2- ION E	5-ION E	10-ION E
0.4	0	0	0	0		0	1	0	1	1	1		2- ION E	50	4		1300.21	0.55655	0.33152	0.53588	0.50169		1400	0.16237	0.13892	0.11187	0.09566		0.0356	6616664	4.50888e+06	4.29569e+06	6.43447e+06
0.4632	0	0	0	0		10	1.08571	10	1.05521	1.06857	1.11872		5-ION E	120	3		1301.72	0.55781	0.33501	0.53775	0.50299		1399.5	0.16231	0.13887	0.1118	0.09562		0.03845	6410810	4.40535e+06	4313669	6223762
0.5365	0	0	0	0		20	2.75342	20	1.20859	1.12571	1.24429		10-ION E	150	7		1303.23	0.559	0.33774	0.5397	0.5046		1399	0.16224	0.13881	0.11173	0.09558		0.0413	6.09056e+06	4.30566e+06	4131351	5774808
0.6213	0	0	0	0		30	4.08163	30	1.42331	1.2	1.43379						1304.74	0.56014	0.33944	0.54127	0.50652		1398.5	0.16217	0.13876	0.11166	0.09554		0.04415	5319404	4.14064e+06	3.9228e+06	4.91936e+06
0.7195	0	0	0	0		40	122.449	40	1.71779	1.26286	1.75342						1306.25	0.56122	0.34236	0.54397	0.50875		1398	0.1621	0.1387	0.11159	0.0955		0.047	4.30574e+06	3.82389e+06	3.65574e+06	3679231
0.8332	0	0	0	0		50	163.265	50	2.06748	1.37143	2.07991						1307.76	0.56224	0.34434	0.54498	0.51129		1397.5	0.16203	0.13865	0.11152	0.09546		0.04985	3039815	3.40199e+06	3.14135e+06	2.35477e+06
0.9649	0	0	0	0				60	2.76687	1.54286	2.23973						1309.27	0.56381	0.3474	0.54656	0.51377		1397	0.16195	0.1386	0.11146	0.09542		0.05269	2.04813e+06	2784337	2.36812e+06	1.48492e+06
1.117	0	0	0	0				70	5.82822	1.75429	2.77397						1310.78	0.56322	0.34996	0.54957	0.51676		1396.5	0.16188	0.13854	0.11139	0.09538		0.05554	1.37797e+06	2.18463e+06	1.47679e+06	942320
1.294	0	0	0	0				80	9.1411	2.05714	3.08447						1312.29	0.56336	0.35414	0.55162	0.52009		1396	0.1618	0.13849	0.11133	0.09533		0.05839	929861	1.56389e+06	841475	602379
1.499	0	0	0	0				90	15.7362	2.74857	3.5						1313.8	0.56472	0.35813	0.5542	0.52411		1395.5	0.16172	0.13844	0.11127	0.09528		0.06124	629278	1066039	472420	390862
1.736	0	0	0	0				100	23.3129	2.99429	3.74658						1315.31	0.56647	0.36222	0.55566	0.52774		1395	0.16163	0.13838	0.1112	0.09523		0.06409	427396	714055	270199	257677
2.01	0	0	0	0													1316.82	0.56656	0.36732	0.56018	0.53233		1394.5	0.16155	0.13832	0.11115	0.0952		0.06694	290783	471001	157955	173619
2.328	0	0	0	0													1318.32	0.56996	0.37183	0.5652	0.53588		1394	0.16146	0.13826	0.11109	0.09516		0.06978	197959	305931	96074.7	119184
2.696	0	0	0	0													1319.83	0.57598	0.37804	0.57048	0.5411		1393.5	0.16138	0.1382	0.11104	0.09512		0.07263	135005	196952	61672.7	83642.5
3.122	0	0	0	0													1321.34	0.57979	0.38474	0.57457	0.5465		1393	0.16129	0.13813	0.11099	0.09508		0.07548	92118.3	126239	41908.7	60007.3
3.615	0	0	0	0													1322.84	0.58584	0.39152	0.58032	0.55268		1392.5	0.16121	0.13807	0.11094	0.09505		0.07833	63109.3	81621.2	30223.4	44129.5
4.187	1.4	0	0	0													1324.35	0.59059	0.39941	0.58685	0.55825		1392	0.16111	0.13799	0.11089	0.09501		0.08118	43701.9	53682.1	22907.1	33209.9
4.849	6.8	0	0	0													1325.86	0.59571	0.40589	0.59134	0.56474		1391.5	0.161	0.13792	0.11083	0.09496		0.08403	30552.5	36405.6	18088.6	25668.4
5.615	14.9	1.8	0	0													1327.36	0.59864	0.41333	0.59682	0.57094		1391	0.16089	0.13785	0.11078	0.09491		0.08687	21895.5	25688.8	14802.1	20352.2
6.503	19.9	7.4	0	0													1328.87	0.60367	0.41884	0.6028	0.57798		1390.5	0.16078	0.13778	0.11073	0.09487		0.08972	16119.4	18889.1	12465.5	16468.9
7.531	19.3	14.2	0	0													1330.37	0.60656	0.42699	0.61044	0.58471		1390	0.16065	0.13771	0.11066	0.09482		0.09257	12245.6	14462.4	10628.3	13679.9
8.721	15	17.9	1.8	2.2													1331.87	0.60942	0.43324	0.61469	0.59161		1389.5	0.16053	0.13764	0.1106	0.09476		0.09542	9588.73	11579.9	9210.3	11572.8
10.1	9.9	17.5	7.7	9													1333.38	0.61301	0.44547	0.6198	0.59871		1389	0.1604	0.13756	0.11054	0.0947		0.09827	7794.26	9528.84	8157.14	9951.48
11.7	5.7	14.2	14.9	16.4													1334.88	0.61711	0.45557	0.6252	0.60725		1388.5	0.16026	0.13748	0.11047	0.09464		0.10111	6460.01	8108.21	7259.79	8623.53
13.54	2.9	10	18.7	19.3													1336.38	0.62096	0.46371	0.63351	0.6156		1388	0.16012	0.1374	0.11041	0.09458		0.10396	5520.42	7015.96	6527.81	7654.92
15.69	1.4	6.3	17.6	17.2													1337.89	0.62592	0.47288	0.6426	0.62381		1387.5	0.15997	0.13731	0.11035	0.09452		0.10681	4847.05	6200.62	5890.56	6786.95
18.17	0.6	3.5	13.6	12.5													1339.39	0.6334	0.48562	0.64939	0.63229		1387	0.15982	0.13721	0.11029	0.09444		0.10966	4346.89	5546.17	5385.9	6154.5
21.04	0.3	1.9	9	7.7													1340.89	0.63939	0.49706	0.65541	0.64121		1386.5	0.15966	0.1371	0.11025	0.09437		0.11251	3872.34	5010.3	4970.42	5610.31
24.36	0.2	1	5.3	4.2													1342.39	0.64481	0.50551	0.66364	0.64948		1386	0.15948	0.13698	0.11019	0.09429		0.11536	3592.15	4562.38	4559.75	5154.06
28.21	0.2	0.6	2.9	2.2													1343.89	0.65258	0.51729	0.67293	0.65818		1385.5	0.15932	0.13686	0.11015	0.09423		0.1182	3331.07	4207.37	4291.52	4756.45
32.67	0.2	0.5	1.6	1.2													1345.39	0.66038	0.53008	0.67884	0.66708		1385	0.15914	0.13672	0.11011	0.09416		0.12105	3123.3	3918.17	3964.12	4424.86
37.84	0.2	0.5	1	0.9													1346.89	0.6684	0.54248	0.6852	0.67574		1384.5	0.15899	0.13659	0.11008	0.09409		0.1239	2889.2	3668.67	3733.71	4125.89
43.82	0.2	0.4	0.8	0.9													1348.39	0.67391	0.55391	0.69405	0.6846		1384	0.15884	0.13644	0.11005	0.09403		0.12675	2744.31	3418.54	3503.47	3886.68
50.75	0.1	0.3	0.7	0.8													1349.89	0.68125	0.56589	0.70366	0.69327		1383.5	0.1587	0.1363	0.11002	0.09397		0.1296	2599.7	3258	3297.09	3674.61
58.77	0.1	0.3	0.6	0.7													1351.39	0.69015	0.57799	0.71053	0.70056		1383	0.15857	0.13616	0.10999	0.09392		0.13244	2511.46	3059.91	3138.57	3458.26
68.06	0.1	0.2	0.5	0.6													1352.89	0.69808	0.58782	0.71409	0.70605		1382.5	0.15846	0.13602	0.10997	0.09387		0.13529	2391.04	2917.75	2996.74	3256.97
78.82	0.1	0.1	0.4	0.4													1354.38	0.70385	0.59488	0.71628	0.70856		1382	0.15837	0.1359	0.10995	0.09384		0.13814	2319.98	2805.9	2850.25	3127.26
91.28	0	0.1	0.3	0.3													1355.88	0.70197	0.59605	0.71682	0.70776		1381.5	0.1583	0.1358	0.10994	0.09381		0.14099	2237.13	2710.18	2778.73	3021.86
105.7	0	0.1	0.2	0.2													1357.38	0.69998	0.59102	0.715	0.70437		1381	0.15823	0.1357	0.10991	0.09378		0.14384	2183.3	2601.07	2684.48	2871.93
122.4	0	0	0.1	0.1													1358.88	0.69731	0.58034	0.71046	0.69955		1380.5	0.15819	0.13562	0.10988	0.09376		0.14668	2142.71	2508.89	2568.94	2756.16
141.8	0	0	0.1	0.1													1360.37	0.69517	0.56958	0.70493	0.69542		1380	0.15814	0.13555	0.10984	0.09372		0.14953	2094.02	2444.68	2469.47	2658.15
164.2	0	0	0	0													1361.87	0.69018	0.56034	0.70312	0.69303		1379.5	0.15811	0.1355	0.10979	0.09369		0.15238	2037.69	2412.07	2441.83	2558.71
190.1	0	0	0	0													1363.36	0.68669	0.55581	0.7043	0.69351		1379	0.15807	0.13545	0.10974	0.09368		0.15523	2030.38	2350.38	2386.23	2506.01
220.2	0	0	0	0													1364.86	0.68721	0.55702	0.70993	0.69747		1378.5	0.15805	0.13543	0.10969	0.09366		0.15807	1999.4	2284.64	2314.48	2451.53
255	0	0	0	0													1366.35	0.69007	0.56649	0.71529	0.70485		1378	0.15802	0.13541	0.10962	0.09364		0.16092	1976.73	2272.38	2255.55	2369.08
295.3	0	0	0	0													1367.85	0.69536	0.57862	0.72507	0.71422		1377.5	0.158	0.13539	0.10955	0.09362		0.16377	1968.05	2234.35	2232.36	2319.51
342	0	0	0.1	0.1													1369.34	0.70166	0.59154	0.73567	0.72439		1377	0.15796	0.13537	0.10947	0.09359		0.16662	1939.03	2201.09	2178.73	2265.07
396.1	0	0.1	0.2	0.2													1370.84	0.7097	0.60549	0.74509	0.73656		1376.5	0.15792	0.13536	0.1094	0.09356		0.16947	1948.42	2179.54	2141.8	2192.61
458.7	0	0.1	0.2	0.3													1372.33	0.71959	0.62108	0.75302	0.7482		1376	0.15787	0.13534	0.10932	0.09353		0.17231	1928.72	2153.7	2109.89	2147.39
531.2	0.1	0.1	0.3	0.4													1373.82	0.73232	0.63789	0.76367	0.75919		1375.5	0.15782	0.13532	0.10925	0.0935		0.17516	1915.92	2168.86	2100.18	2102.81
615.1	0.1	0.2	0.5	0.7													1375.31	0.74273	0.65258	0.77596	0.771		1375	0.15776	0.1353	0.10917	0.09346		0.17801	1945.34	2116.11	2054.45	2066.41
712.4	0.1	0.2	0.5	0.7													1376.81	0.7515	0.66952	0.78587	0.7835		1374.5	0.15771	0.13527	0.1091	0.09343		0.18086	1928.49	2114.05	2049.03	2051.01
825	0	0.1	0.2	0.3													1378.3	0.76295	0.68816	0.79645	0.79683		1374	0.15765	0.13524	0.10902	0.09339		0.1837	1928.74	2093.71	2000.84	2023.42
955.4	0	0	0.1	0.1													1379.79	0.77487	0.70847	0.81029	0.81085		1373.5	0.15759	0.13521	0.10894	0.09335		0.18655	1915.64	2099.83	1986.84	2020
1106	0	0	0	0.1													1381.28	0.78836	0.72557	0.82399	0.82538		1373	0.15751	0.13517	0.10887	0.09331		0.1894	1930.77	2100.96	1961.76	1968.09
1281	0	0	0	0													1382.77	0.80241	0.74409	0.8391	0.83981		1372.5	0.15744	0.13513	0.1088	0.09327		0.19225	1933.57	2094.24	1936.64	1937.86
1484	0	0	0	0													1384.26	0.81677	0.76228	0.85048	0.85459		1372	0.15736	0.13508	0.10874	0.09323		0.19509	1921.34	2071.55	1928.88	1865.91
1718	0	0	0	0													1385.75	0.83085	0.78279	0.86419	0.86843		1371.5	0.15729	0.13503	0.10868	0.09319		0.19794	1934.55	2069.52	1922.41	1875.43
1990	0	0	0	0													1387.24	0.84651	0.80129	0.87437	0.88217		1371	0.1572	0.13497	0.10861	0.09314		0.20079	1940.02	2077.57	1893.03	1842.32
2305	0	0	0	0													1388.73	0.86058	0.81768	0.88825	0.89536		1370.5	0.15711	0.13491	0.10856	0.0931		0.20364	1961.86	2073.14	1891.04	1821.28
2669	0	0	0	0													1390.22	0.87164	0.83239	0.89819	0.90853		1370	0.15701	0.13484	0.10851	0.09306		0.20648	1959.52	2076.23	1864.01	1773.39
3091	0	0	0	0													1391.7	0.88306	0.85078	0.91303	0.92003		1369.5	0.15691	0.13478	0.10846	0.09301		0.20933	1949.18	2061.05	1856.27	1755.66
3580	0	0	0	0													1393.19	0.89134	0.86873	0.9258	0.93093		1369	0.15681	0.13471	0.10841	0.09297		0.21218	1963.14	2075.31	1832.26	1730.66
4145	0	0	0	0													1394.68	0.90382	0.88654	0.9362	0.94169		1368.5	0.15673	0.13465	0.10836	0.09293		0.21503	1972.19	2073.34	1822.04	1720.91
4801	0	0	0	0													1396.16	0.91688	0.90289	0.9441	0.9524		1368	0.15664	0.1346	0.1083	0.09288		0.21787	1950.23	2049.57	1806.11	1693.51
5560	0	0	0	0													1397.65	0.92754	0.91978	0.95434	0.96269		1367.5	0.15656	0.13455	0.10826	0.09285		0.22072	1966.95	2040.58	1789	1654.42
6439	0	0	0	0													1399.14	0.93572	0.93352	0.96499	0.97263		1367	0.15646	0.13448	0.10821	0.09281		0.22357	1984.85	2052.61	1758.32	1638.09
7456	0	0	0	0													1400.62	0.94435	0.94663	0.97402	0.98077		1366.5	0.15635	0.13441	0.10816	0.09278		0.22642	1960.5	2052.6	1764.3	1636.47
8635	0	0	0	0													1402.11	0.95664	0.96062	0.98041	0.98845		1366	0.15624	0.13433	0.10812	0.09274		0.22926	2000.38	2030.01	1741.43	1614.41
10000	0	0	0	0													1403.59	0.96667	0.97492	0.98747	0.99387		1365.5	0.15614	0.13425	0.10808	0.0927		0.23211	1987.5	2040.48	1729.06	1591.28
																	1405.08	0.97672	0.98658	0.99365	0.9978		1365	0.15602	0.13415	0.10804	0.09264		0.23496	1942.27	2024.71	1697.87	1564.27
																	1406.56	0.98442	0.98999	0.9972	0.99808		1364.5	0.15591	0.13406	0.108	0.0926		0.23781	1964.12	2011.83	1668.9	1550.65
																	1408.05	0.98863	0.99456	0.99647	0.99657		1364	0.15577	0.13394	0.10795	0.09253		0.24065	1939.54	2011.98	1659.1	1519.17
																	1409.53	0.99602	0.99575	0.9981	0.99329		1363.5	0.15565	0.13383	0.10791	0.09248		0.2435	1942.92	1997.05	1635.39	1493.11
																	1411.01	0.99881	0.99777	0.99719	0.98846		1363	0.15553	0.1337	0.10787	0.09242		0.24635	1927.1	1970.18	1631.34	1491.03
																	1412.49	0.99985	0.9933	0.99324	0.98087		1362.5	0.15542	0.1336	0.10785	0.09237		0.24919	1922.61	1956.79	1595.28	1453.31
																	1413.98	0.99721	0.98381	0.98557	0.97194		1362	0.15532	0.13348	0.10781	0.09232		0.25204	1910.89	1955.13	1574.75	1466
																	1415.46	0.99292	0.97004	0.97604	0.9608		1361.5	0.15522	0.13338	0.10779	0.09228		0.25489	1876.47	1940	1550.34	1409.81
																	1416.94	0.98756	0.95412	0.96235	0.94571		1361	0.15511	0.13327	0.10776	0.09223		0.25773	1869.81	1915.31	1532.7	1381.82
																	1418.42	0.98291	0.93433	0.94748	0.92891		1360.5	0.155	0.13316	0.10774	0.09219		0.26058	1862.79	1909.06	1530.76	1375.2
																	1419.9	0.97488	0.90902	0.93586	0.9111		1360	0.1549	0.13306	0.10771	0.09215		0.26343	1830.44	1881.25	1511.75	1350.38
																	1421.38	0.96381	0.88343	0.91837	0.89134		1359.5	0.15482	0.13298	0.10769	0.09212		0.26628	1820.74	1853.17	1473.96	1340.83
																	1422.86	0.95073	0.85593	0.90174	0.87051		1359	0.15473	0.13289	0.10767	0.09208		0.26912	1824.3	1835.08	1458.58	1323.82
																	1424.34	0.93495	0.83142	0.88078	0.84937		1358.5	0.15466	0.13282	0.10763	0.09205		0.27197	1802.7	1797.97	1434.66	1300.81
																	1425.82	0.91694	0.80445	0.86394	0.82857		1358	0.15457	0.13274	0.10758	0.09201		0.27482	1753.91	1788.3	1419.23	1288.62
																	1427.3	0.9013	0.77705	0.84575	0.80879		1357.5	0.15449	0.13268	0.10753	0.09197		0.27766	1740.37	1754.95	1398.18	1281.59
																	1428.77	0.88114	0.75002	0.82921	0.7896		1357	0.15441	0.1326	0.10748	0.09193		0.28051	1687.43	1734	1375.73	1238.79
																	1430.25	0.86183	0.72847	0.81131	0.77217		1356.5	0.15435	0.13255	0.10743	0.09191		0.28336	1668.59	1713.99	1355.87	1224.03
																	1431.73	0.84544	0.70742	0.79534	0.75506		1356	0.15429	0.1325	0.10738	0.09188		0.2862	1643.58	1664.71	1334.12	1202.99
																	1433.21	0.83066	0.6837	0.78076	0.73914		1355.5	0.15422	0.13246	0.10733	0.09185		0.28905	1628.96	1653.22	1301.51	1202.73
																	1434.68	0.81432	0.66215	0.76602	0.72598		1355	0.15414	0.13241	0.10728	0.09182		0.2919	1603.47	1618.96	1286.59	1178.81
																	1436.16	0.802	0.64048	0.75241	0.71267		1354.5	0.15407	0.13237	0.10723	0.0918		0.29474	1557.51	1579.42	1267.43	1145.39
																	1437.63	0.78754	0.62129	0.73783	0.70006		1354	0.15397	0.13232	0.10717	0.09176		0.29759	1551.85	1581.81	1263.13	1145.21
																	1439.11	0.77563	0.60333	0.7276	0.68845		1353.5	0.15389	0.13228	0.10711	0.09172		0.30044	1513.19	1527.69	1223.29	1098.11
																	1440.58	0.76202	0.58769	0.71866	0.67756		1353	0.15382	0.13223	0.10705	0.09169		0.30328	1498.52	1509.31	1192.07	1107.8
																	1442.06	0.74994	0.57021	0.70836	0.66723		1352.5	0.15375	0.13219	0.10699	0.09165		0.30613	1465.5	1479.47	1190.92	1068.37
																	1443.53	0.73555	0.55155	0.69509	0.65563		1352	0.15367	0.13214	0.10693	0.09162		0.30897	1432.13	1456.11	1170.37	1087.65
																	1445.01	0.7215	0.53345	0.68578	0.64548		1351.5	0.1536	0.1321	0.10687	0.09159		0.31182	1404.28	1414.87	1143.37	1051.97
																	1446.48	0.70916	0.51416	0.67688	0.63554		1351	0.15352	0.13205	0.10682	0.09155		0.31467	1381.7	1392.07	1123.41	1045.07
																	1447.95	0.69529	0.49479	0.66781	0.62524		1350.5	0.15346	0.132	0.10676	0.09152		0.31751	1367.45	1371.72	1106.28	1030.77
																	1449.43	0.68216	0.47883	0.66011	0.61649		1350	0.15339	0.13195	0.1067	0.09149		0.32036	1311.18	1352.07	1093.99	1006.02
																	1450.9	0.67107	0.4638	0.65087	0.60787		1349.5	0.15331	0.1319	0.10665	0.09146		0.32321	1280.1	1316.25	1067.22	1001.94
																	1452.37	0.65856	0.44934	0.64242	0.60101		1349	0.15324	0.13185	0.10659	0.09142		0.32605	1273.54	1283.84	1036.79	962.964
																	1453.84	0.65086	0.43536	0.63572	0.59503		1348.5	0.15316	0.1318	0.10653	0.09138		0.3289	1247.56	1259.42	1032.83	966.9
																	1455.31	0.6394	0.42418	0.63065	0.58954		1348	0.15307	0.13173	0.10648	0.09134		0.33174	1224.62	1248.89	1021.87	948.958
																	1456.78	0.63128	0.41241	0.62393	0.5841		1347.5	0.153	0.13168	0.10642	0.0913		0.33459	1201.1	1212.02	1006.17	934.312
																	1458.25	0.62382	0.40273	0.61825	0.57862		1347	0.15291	0.13161	0.10637	0.09126		0.33744	1178.51	1196.53	964.97	923.865
																	1459.72	0.61624	0.39409	0.61435	0.57385		1346.5	0.15283	0.13154	0.10632	0.09122		0.34028	1162.61	1170.96	968.976	911.697
																	1461.19	0.61044	0.38873	0.60983	0.56913		1346	0.15274	0.13147	0.10626	0.09118		0.34313	1119.75	1152.16	953.095	888.922
																	1462.66	0.60508	0.38275	0.60335	0.56379		1345.5	0.15265	0.13141	0.10621	0.09114		0.34597	1111.78	1138.6	936.582	884.036
																	1464.13	0.59961	0.37729	0.59939	0.5589		1345	0.15257	0.13134	0.10616	0.0911		0.34882	1089.93	1105.38	927.959	868.755
																	1465.6	0.59348	0.37051	0.59573	0.55542		1344.5	0.15249	0.13128	0.10612	0.09106		0.35166	1052.26	1092.42	913.353	877.521
																	1467.07	0.58676	0.36365	0.5927	0.55162		1344	0.1524	0.13121	0.10607	0.09101		0.35451	1068.4	1072.17	905.172	845.202
																	1468.54	0.58228	0.35654	0.58744	0.54829		1343.5	0.15232	0.13114	0.10603	0.09098		0.35736	1037.24	1054.98	875.699	845.552
																	1470	0.57595	0.35108	0.58422	0.54454		1343	0.15223	0.13107	0.10599	0.09094		0.3602	1017.15	1035.51	869.526	840.083
																	1471.47	0.5721	0.34675	0.57779	0.54151		1342.5	0.15214	0.131	0.10594	0.0909		0.36305	1008.34	1024.58	860.075	829.163
																	1472.94	0.56718	0.34284	0.57421	0.53781		1342	0.15206	0.13093	0.10589	0.09085		0.36589	989.401	997.629	847.019	804.21
																	1474.4	0.56215	0.33866	0.57231	0.53464		1341.5	0.15198	0.13086	0.10584	0.09081		0.36874	977.603	992.596	835.984	805.19
																	1475.87	0.55618	0.33566	0.57144	0.531		1341	0.15189	0.13078	0.10578	0.09077		0.37158	954.935	970.519	836.389	803.126
																	1477.33	0.55333	0.33242	0.56585	0.52771		1340.5	0.15181	0.13072	0.10574	0.09074		0.37443	940.237	962.978	816.686	782.886
																	1478.8	0.54991	0.33015	0.5612	0.52562		1340	0.15172	0.13065	0.10569	0.0907		0.37727	909.596	958.539	806.097	773.484
																	1480.26	0.54596	0.3268	0.55788	0.52259		1339.5	0.15163	0.13058	0.10563	0.09066		0.38012	917.351	944.594	789.405	766.095
																	1481.73	0.54251	0.32337	0.55506	0.51923		1339	0.15155	0.13051	0.10558	0.09062		0.38297	889.901	924.957	799.003	771.442
																	1483.19	0.54139	0.31982	0.55252	0.51565		1338.5	0.15146	0.13045	0.10553	0.09059		0.38581	882.267	925.422	774.537	753.838
																	1484.65	0.53752	0.31596	0.54953	0.51195		1338	0.15138	0.13038	0.10548	0.09055		0.38866	869.022	899.464	774.401	752.652
																	1486.12	0.53627	0.31045	0.54506	0.50812		1337.5	0.15129	0.13031	0.10544	0.09051		0.3915	859.148	891.18	767.434	739.99
																	1487.58	0.53432	0.30477	0.5387	0.50356		1337	0.1512	0.13023	0.10538	0.09047		0.39435	867.913	885.219	764.931	743.549
																	1489.04	0.53193	0.30137	0.53539	0.49911		1336.5	0.15111	0.13016	0.10533	0.09043		0.39719	837.851	871.195	742.657	729.552
																	1490.5	0.52615	0.29779	0.53093	0.49432		1336	0.15103	0.13009	0.10528	0.09039		0.40004	842.365	856.098	742.671	725.151
																	1491.96	0.52314	0.29475	0.52593	0.49057		1335.5	0.15095	0.13003	0.10523	0.09035		0.40288	832	863.128	738.579	726.743
																	1493.42	0.5189	0.29238	0.52185	0.48639		1335	0.15086	0.12995	0.10518	0.09031		0.40573	823.394	849.028	723.399	708.408
																	1494.88	0.51504	0.28966	0.51967	0.48207		1334.5	0.15078	0.12988	0.10513	0.09027		0.40857	825.648	849.646	721.482	699.051
																	1496.35	0.51308	0.28689	0.51661	0.47943		1334	0.1507	0.12981	0.10509	0.09023		0.41142	800.718	834.052	727.009	682.916
																	1497.81	0.50932	0.2849	0.5112	0.47637		1333.5	0.15062	0.12976	0.10505	0.0902		0.41426	802.747	830.597	716.289	696.401
																	1499.26	0.50429	0.28431	0.50833	0.474		1333	0.15053	0.12969	0.105	0.09016		0.4171	797.018	822.685	706.845	686.989
																	1500.72	0.50121	0.28375	0.50711	0.47195		1332.5	0.15045	0.12963	0.10496	0.09012		0.41995	798.232	812.248	704.213	691.557
																	1502.18	0.49954	0.28481	0.50568	0.47039		1332	0.15037	0.12956	0.1049	0.09008		0.42279	793.381	804.653	688.968	689.157
																	1503.64	0.4981	0.28525	0.5024	0.46947		1331.5	0.15029	0.1295	0.10486	0.09005		0.42564	787.37	800.444	697.521	682.702
																	1505.1	0.4955	0.28641	0.49995	0.46902		1331	0.1502	0.12943	0.10482	0.09001		0.42848	790.185	806.588	697.693	664.105
																	1506.56	0.49662	0.2885	0.49839	0.46854		1330.5	0.15012	0.12935	0.10477	0.08997		0.43133	785.039	798.267	676.109	660.271
																	1508.01	0.49806	0.2923	0.49739	0.46758		1330	0.15003	0.12928	0.10471	0.08992		0.43417	767.449	803.174	688.841	672.22
																	1509.47	0.50061	0.29335	0.4962	0.46703		1329.5	0.14994	0.12921	0.10467	0.08988		0.43702	778.492	795.237	674.094	662.614
																	1510.93	0.50396	0.29424	0.49513	0.46687		1329	0.14986	0.12915	0.10462	0.08985		0.43986	760.313	792.855	680.445	669.86
																	1512.38	0.50424	0.29518	0.49492	0.46528		1328.5	0.14979	0.12909	0.10458	0.08982		0.4427	763.767	797.561	668.696	656.787
																	1513.84	0.50607	0.29713	0.49352	0.46293		1328	0.1497	0.12901	0.10452	0.08977		0.44555	749.481	790.819	672.444	657.702
																	1515.29	0.50475	0.29692	0.49024	0.4607		1327.5	0.14962	0.12894	0.10447	0.08973		0.44839	742.418	789.51	669.284	653.542
																	1516.75	0.50464	0.29505	0.48674	0.45765		1327	0.14954	0.12888	0.10442	0.08969		0.45124	751.058	776.715	677.485	635.304
																	1518.2	0.50331	0.29268	0.48422	0.45433		1326.5	0.14946	0.12882	0.10438	0.08966		0.45408	729.628	780.09	668.844	650.137
																	1519.66	0.49995	0.28935	0.47926	0.45066		1326	0.14938	0.12875	0.10432	0.08962		0.45692	750.618	784.322	661.549	650.372
																	1521.11	0.49549	0.2862	0.47639	0.44693		1325.5	0.1493	0.12868	0.10428	0.08959		0.45977	744.314	785.211	657.423	649.948
																	1522.56	0.49139	0.2827	0.4727	0.44263		1325	0.14922	0.12861	0.10423	0.08955		0.46261	742.643	773.124	656.678	657.546
																	1524.02	0.48648	0.27852	0.46871	0.43837		1324.5	0.14914	0.12855	0.10418	0.08951		0.46546	737.117	775.703	647.654	640.536
																	1525.47	0.48253	0.27351	0.46422	0.43462		1324	0.14905	0.12848	0.10414	0.08947		0.4683	735.034	771.306	654.698	641.345
																	1526.92	0.47724	0.26887	0.4601	0.43029		1323.5	0.14897	0.12841	0.10409	0.08943		0.47114	732.654	776.787	656.343	645.958
																	1528.37	0.47445	0.26626	0.45501	0.42709		1323	0.14889	0.12834	0.10405	0.08939		0.47399	745.617	789.11	648.365	627.768
																	1529.82	0.47083	0.26369	0.45151	0.4248		1322.5	0.1488	0.12828	0.104	0.08936		0.47683	732.497	772.922	648.816	629.492
																	1531.27	0.46885	0.26127	0.44927	0.4216		1322	0.14872	0.12821	0.10395	0.08932		0.47967	736.762	768.169	642.987	629.195
																	1532.73	0.46635	0.25929	0.44682	0.41894		1321.5	0.14864	0.12815	0.10391	0.08928		0.48252	723.587	774.65	636.786	637.327
																	1534.18	0.46334	0.25817	0.44388	0.41655		1321	0.14855	0.12808	0.10386	0.08924		0.48536	724.898	756.926	635.696	626.973
																	1535.62	0.46199	0.25669	0.44214	0.41482		1320.5	0.14847	0.12802	0.10382	0.0892		0.4882	712.557	750.209	630.636	630.827
																	1537.07	0.46284	0.25533	0.43969	0.41301		1320	0.14839	0.12795	0.10377	0.08916		0.49105	718.318	764.713	634.205	624.736
																	1538.52	0.46376	0.25473	0.43782	0.41196		1319.5	0.14831	0.12788	0.10373	0.08912		0.49389	716.018	760.964	636.712	626.285
																	1539.97	0.46403	0.25425	0.43611	0.41117		1319	0.14822	0.12781	0.10368	0.08908		0.49673	706.119	749.399	641.829	625.186
																	1541.42	0.46255	0.25313	0.43576	0.4097		1318.5	0.14813	0.12775	0.10364	0.08904		0.49958	711.237	752.347	621.828	615.248
																	1542.87	0.46256	0.25313	0.43558	0.40866		1318	0.14805	0.12768	0.10358	0.089		0.50242	699.635	754.809	630.162	614.634
																	1544.32	0.46296	0.2541	0.43442	0.40796		1317.5	0.14796	0.12761	0.10353	0.08895		0.50526	702.148	744.489	632.341	620.55
																	1545.76	0.46168	0.25372	0.43284	0.40486		1317	0.14788	0.12754	0.10349	0.08892		0.50811	705.516	731.193	632.155	627.496
																	1547.21	0.46054	0.25175	0.42906	0.40384		1316.5	0.14779	0.12748	0.10344	0.08888		0.51095	702.223	734.503	625.967	618.928
																	1548.66	0.45827	0.24926	0.42559	0.4021		1316	0.14772	0.12742	0.1034	0.08884		0.51379	687.999	735.958	627.766	594.447
																	1550.1	0.45881	0.24684	0.42397	0.39985		1315.5	0.14763	0.12736	0.10334	0.0888		0.51663	673.917	733.514	615.349	597.812
																	1551.55	0.45753	0.2445	0.42295	0.39768		1315	0.14755	0.1273	0.10329	0.08877		0.51948	672.344	726.532	627.248	600.412
																	1552.99	0.4552	0.2426	0.42112	0.39547		1314.5	0.14747	0.12723	0.10325	0.08873		0.52232	666.541	731.834	612.008	614.564
																	1554.44	0.45004	0.24006	0.41631	0.3934		1314	0.14739	0.12717	0.1032	0.0887		0.52516	665.412	725.798	614.532	607.118
																	1555.88	0.44612	0.23645	0.41389	0.39034		1313.5	0.14731	0.12711	0.10315	0.08866		0.528	662.772	721.125	608.133	599.143
																	1557.33	0.44237	0.23224	0.41029	0.38696		1313	0.14723	0.12703	0.10311	0.08862		0.53085	667.705	714.344	605.086	588.805
																	1558.77	0.43723	0.2279	0.40746	0.38363		1312.5	0.14714	0.12696	0.10306	0.08858		0.53369	656.581	704.655	606.281	585.693
																	1560.21	0.43258	0.22329	0.40156	0.37925		1312	0.14705	0.12689	0.10302	0.08854		0.53653	658.272	703.893	610.799	592.149
																	1561.66	0.43003	0.22009	0.3997	0.37718		1311.5	0.14697	0.12683	0.10297	0.0885		0.53937	655.625	698.52	599.492	585.739
																	1563.1	0.42623	0.21681	0.39749	0.374		1311	0.14689	0.12676	0.10292	0.08846		0.54221	643.174	704.697	591.153	589.147
																	1564.54	0.42495	0.21186	0.39448	0.37037		1310.5	0.1468	0.12669	0.10288	0.08843		0.54506	637.336	693.68	597.691	589.548
																	1565.98	0.42373	0.20819	0.38937	0.36755		1310	0.14671	0.12661	0.10283	0.08839		0.5479	641.65	677.4	587.598	579.646
																	1567.43	0.42242	0.20537	0.38763	0.36514		1309.5	0.14663	0.12655	0.10278	0.08835		0.55074	643.106	682.198	591.338	578.11
																	1568.87	0.42151	0.20328	0.38645	0.36254		1309	0.14656	0.12649	0.10274	0.08832		0.55358	624.789	685.32	585.785	575.57
																	1570.31	0.42079	0.19985	0.3847	0.36028		1308.5	0.14648	0.12642	0.10269	0.08828		0.55642	619.257	674.489	587.464	573.861
																	1571.75	0.4191	0.19771	0.38206	0.35822		1308	0.1464	0.12635	0.10264	0.08825		0.55927	621.794	672.037	585.909	565.458
																	1573.19	0.41489	0.19656	0.38066	0.3559		1307.5	0.14632	0.12629	0.1026	0.08821		0.56211	609.782	660.972	577.521	563.172
																	1574.63	0.41174	0.19628	0.37934	0.35401		1307	0.14623	0.12622	0.10255	0.08818		0.56495	606.785	666.348	576.858	571.798
																	1576.07	0.40886	0.1954	0.37747	0.35237		1306.5	0.14615	0.12616	0.10251	0.08814		0.56779	609.241	668.962	569.998	556.041
																	1577.5	0.40552	0.19267	0.37668	0.35061		1306	0.14607	0.12609	0.10247	0.0881		0.57063	607.788	647.777	571.545	558.2
																	1578.94	0.40176	0.19049	0.37561	0.34865		1305.5	0.14599	0.12603	0.10243	0.08806		0.57347	597.985	653.434	570.067	560.425
																	1580.38	0.40008	0.18879	0.37254	0.34681		1305	0.14591	0.12598	0.10239	0.08802		0.57631	610.834	653.103	572.105	558.863
																	1581.82	0.39745	0.18797	0.36807	0.34497		1304.5	0.14583	0.12592	0.10234	0.08799		0.57916	588.719	643.619	560.863	560.883
																	1583.26	0.39462	0.18705	0.36494	0.34272		1304	0.14575	0.12585	0.10229	0.08795		0.582	585.714	648.622	565.131	561.091
																	1584.69	0.3916	0.18555	0.36305	0.34141		1303.5	0.14567	0.12579	0.10224	0.08791		0.58484	581.617	643.95	562.94	550.578
																	1586.13	0.38899	0.18334	0.36186	0.34023		1303	0.14558	0.12571	0.10218	0.08787		0.58768	586.093	645.74	554.727	550.2
																	1587.57	0.38597	0.1813	0.36001	0.33847		1302.5	0.14551	0.12566	0.10213	0.08783		0.59052	569.55	622.844	548.796	554.675
																	1589	0.38404	0.17979	0.35849	0.33794		1302	0.14543	0.12559	0.10208	0.0878		0.59336	585.577	631.278	555.351	537.318
																	1590.44	0.38445	0.17846	0.35577	0.33688		1301.5	0.14535	0.12552	0.10204	0.08775		0.5962	585.525	624.766	554.652	543.728
																	1591.87	0.3829	0.17863	0.35519	0.3359		1301	0.14527	0.12546	0.102	0.08772		0.59904	584.466	619.364	548.536	556.246
																	1593.31	0.38153	0.17851	0.35453	0.33489		1300.5	0.1452	0.1254	0.10196	0.08769		0.60188	573.856	618.278	551.489	544.701
																	1594.74	0.38007	0.17754	0.35374	0.33386		1300	0.14511	0.12533	0.10191	0.08766		0.60472	578.099	615.43	541.221	543.041
																	1596.18	0.37852	0.17592	0.35163	0.3328		1299.5	0.14503	0.12527	0.10187	0.08761		0.60756	566.635	620.022	548.303	531.256
																	1597.61	0.37689	0.17456	0.35069	0.33172		1299	0.14495	0.1252	0.10182	0.08758		0.6104	560.028	603.281	544.18	533.553
																	1599.04	0.37517	0.17335	0.35043	0.33062		1298.5	0.14488	0.12514	0.10179	0.08754		0.61325	560.055	605.888	546.925	525.604
																		--		--			1298	0.14479	0.12507	0.10174	0.0875		0.61609	566.811	604.695	531.853	529.512
																							1297.5	0.14471	0.12501	0.10169	0.08746		0.61893	566.809	605.152	530.068	534.337
																							1297	0.14463	0.12495	0.10163	0.08742		0.62177	558.485	608.679	529.078	527.9
																							1296.5	0.14454	0.12488	0.10158	0.08739		0.62461	559.946	592.196	532.725	523.338
																							1296	0.14444	0.12481	0.10153	0.08735		0.62745	556.348	600.862	526.743	523.513
																							1295.5	0.14436	0.12475	0.10149	0.08732		0.63029	552.896	589.442	525.586	517.245
																							1295	0.14428	0.12468	0.10143	0.08728		0.63313	559.903	593.431	523.798	510.198
																							1294.5	0.14419	0.12462	0.10139	0.08724		0.63597	561.002	585.814	518.725	524.398
																							1294	0.14411	0.12456	0.10134	0.08721		0.6388	566.703	596.581	513.542	518.267
																							1293.5	0.14403	0.1245	0.1013	0.08718		0.64164	553.687	591.391	514.007	511.557
																							1293	0.14395	0.12443	0.10125	0.08713		0.64448	554.335	593.918	521.067	507.005
																							1292.5	0.14386	0.12437	0.10121	0.08709		0.64732	553.393	579.317	519.695	503.781
																							1292	0.14378	0.12431	0.10117	0.08706		0.65016	551.695	573.348	515.052	511.342
																							1291.5	0.1437	0.12424	0.10113	0.08702		0.653	549.531	591.666	513.964	509.962
																							1291	0.14362	0.12417	0.10109	0.08698		0.65584	548.67	580.658	519.742	505.071
																							1290.5	0.14354	0.12411	0.10104	0.08694		0.65868	542.484	583.735	507.271	508.146
																							1290	0.14346	0.12404	0.101	0.08692		0.66152	555.663	583.932	506.213	496.794
																							1289.5	0.14338	0.12398	0.10096	0.08688		0.66436	549.302	570.172	495.865	502.526
																							1289	0.1433	0.12391	0.10091	0.08685		0.6672	546.997	569.866	507.278	503.948
																							1288.5	0.14323	0.12385	0.10087	0.08682		0.67004	548.492	566.75	500.482	489.315
																							1288	0.14315	0.12378	0.10082	0.08678		0.67287	547.029	573.567	493.405	491.985
																							1287.5	0.14307	0.12372	0.10077	0.08674		0.67571	531.971	581.086	497.773	483.328
																							1287	0.14299	0.12366	0.10072	0.08671		0.67855	552.886	561.151	499.996	479.559
																							1286.5	0.14291	0.12359	0.10066	0.08667		0.68139	536.705	558.362	495.057	497.068
																							1286	0.14282	0.12352	0.10061	0.08662		0.68423	528.423	571.494	498.597	468.971
																							1285.5	0.14274	0.12346	0.10056	0.08659		0.68707	526.257	559.851	489.28	482.335
																							1285	0.14265	0.1234	0.10051	0.08655		0.68991	535.019	574.863	487.518	469.465
																							1284.5	0.14257	0.12333	0.10047	0.08651		0.69274	543.876	573.737	485.679	479.556
																							1284	0.14248	0.12326	0.10043	0.08647		0.69558	539.66	564.242	487.135	463.194
																							1283.5	0.1424	0.12321	0.10039	0.08643		0.69842	519.166	559.615	473.256	486.098
																							1283	0.14232	0.12314	0.10035	0.0864		0.70126	530.313	556.452	481.291	476.865
																							1282.5	0.14224	0.12309	0.1003	0.08636		0.7041	532.396	550.344	475.689	473.569
																							1282	0.14216	0.12302	0.10026	0.08633		0.70693	513.965	552.816	482.456	470.329
																							1281.5	0.14208	0.12296	0.10023	0.08629		0.70977	521.274	550.336	482.042	473.401
																							1281	0.142	0.12289	0.10019	0.08626		0.71261	519.163	548.96	477.453	451.815
																							1280.5	0.14192	0.12283	0.10015	0.08623		0.71545	524.709	542.375	469.958	455.219
																							1280	0.14184	0.12277	0.1001	0.08619		0.71828	511.604	543.98	470.544	450.719
																							1279.5	0.14176	0.1227	0.10006	0.08616		0.72112	516.907	541.305	462.294	448.589
																							1279	0.14167	0.12263	0.10002	0.08612		0.72396	509.863	540.584	456.658	448.285
																							1278.5	0.1416	0.12257	0.09997	0.08609		0.72679	521.377	538.098	463.987	447.693
																							1278	0.14152	0.1225	0.09992	0.08605		0.72963	502.374	526.868	461.546	441.324
																							1277.5	0.14144	0.12244	0.09988	0.08602		0.73247	499.896	530.815	446.552	454.429
																							1277	0.14136	0.12237	0.09983	0.08598		0.73531	495.93	528.251	450.238	441.581
																							1276.5	0.14128	0.12231	0.09978	0.08594		0.73814	494.976	524.41	452.365	447.697
																							1276	0.1412	0.12225	0.09974	0.0859		0.74098	485.408	513.035	446.168	435.68
																							1275.5	0.14112	0.12219	0.0997	0.08587		0.74381	484.839	519.122	436.711	437.053
																							1275	0.14104	0.12213	0.09966	0.08583		0.74665	484.122	507.539	447.074	432.455
																							1274.5	0.14097	0.12207	0.09963	0.0858		0.74949	482.289	506.862	438.036	424.215
																							1274	0.14089	0.122	0.09958	0.08577		0.75232	480.693	512.844	435.968	419.937
																							1273.5	0.14081	0.12195	0.09955	0.08574		0.75516	477.013	499.242	433.886	423.447
																							1273	0.14073	0.12188	0.0995	0.0857		0.758	463.47	504.973	423.12	435.191
																							1272.5	0.14065	0.12182	0.09946	0.08566		0.76083	457.683	500.566	431.654	426.954
																							1272	0.14057	0.12175	0.09942	0.08563		0.76367	458	490.732	423.354	414.143
																							1271.5	0.1405	0.12168	0.09937	0.0856		0.7665	453.284	489.295	412.506	412.528
																							1271	0.14041	0.12162	0.09932	0.08556		0.76934	450.413	483.336	419.016	409.607
																							1270.5	0.14032	0.12155	0.09927	0.08552		0.77218	451.731	482.176	407.678	414.241
																							1270	0.14024	0.12148	0.09922	0.08547		0.77501	456.599	482.248	411.227	407.739
																							1269.5	0.14016	0.12143	0.09918	0.08544		0.77785	442.859	479.457	409.514	422.061
																							1269	0.14007	0.12136	0.09913	0.08541		0.78068	442.92	473.986	405.218	413.721
																							1268.5	0.14	0.12131	0.09909	0.08537		0.78352	439.437	463.12	402.325	408.641
																							1268	0.13991	0.12124	0.09905	0.08534		0.78635	427.216	461.469	399.997	408.539
																							1267.5	0.13983	0.12119	0.09901	0.08531		0.78919	424.893	465.679	403.001	410.535
																							1267	0.13975	0.12113	0.09896	0.08527		0.79202	424.089	462.671	394.885	397.402
																							1266.5	0.13968	0.12107	0.09892	0.08524		0.79486	424.994	450.716	387.974	393.329
																							1266	0.1396	0.12101	0.09888	0.08521		0.79769	410.155	437.818	388.078	394.738
																							1265.5	0.13952	0.12095	0.09884	0.08518		0.80053	401.595	443.569	397.839	389.782
																							1265	0.13944	0.12088	0.09879	0.08514		0.80336	408.8	439.193	383.689	389.52
																							1264.5	0.13936	0.12082	0.09875	0.0851		0.8062	397.96	439.71	385.729	391.512
																							1264	0.13928	0.12075	0.09871	0.08506		0.80903	399.406	430.591	382.435	389.324
																							1263.5	0.1392	0.12069	0.09867	0.08503		0.81186	394.838	422.985	381.394	381.654
																							1263	0.13912	0.12063	0.09863	0.08501		0.8147	392.979	419.764	378.22	385.637
																							1262.5	0.13903	0.12057	0.09858	0.08497		0.81753	391.419	420.13	376.911	371.603
																							1262	0.13895	0.1205	0.09854	0.08493		0.82037	392.525	417.919	367.348	382.349
																							1261.5	0.13887	0.12044	0.0985	0.0849		0.8232	391.66	408.04	369	374.064
																							1261	0.13879	0.12037	0.09845	0.08487		0.82603	378.588	410.882	371.298	377.557
																							1260.5	0.13872	0.12032	0.09842	0.08483		0.82887	377.667	404.15	361.36	378.777
																							1260	0.13865	0.12026	0.09838	0.0848		0.8317	384.443	412.488	365.132	373.474
																							1259.5	0.13857	0.12019	0.09833	0.08477		0.83454	382.213	404.089	358.558	374.48
																							1259	0.13848	0.12013	0.09828	0.08472		0.83737	366.736	399.919	359.231	373.378
																							1258.5	0.1384	0.12007	0.09823	0.08468		0.8402	367.809	403.361	358.395	374.393
																							1258	0.13832	0.12001	0.09819	0.08464		0.84303	365.679	400.242	369.315	378.186
																							1257.5	0.13824	0.11995	0.09815	0.08461		0.84587	356.613	393.856	364.004	360.138
																							1257	0.13815	0.11988	0.09811	0.08457		0.8487	363.503	396.046	357.826	371.782
																							1256.5	0.13807	0.11982	0.09807	0.08453		0.85153	360.008	398.012	359.064	365.254
																							1256	0.13798	0.11975	0.09802	0.0845		0.85437	363.671	386.242	359.796	370.917
																							1255.5	0.13791	0.11968	0.09798	0.08446		0.8572	354.987	383.557	346.776	366.237
																							1255	0.13783	0.11962	0.09794	0.08442		0.86003	358.585	389.565	356.031	375.803
																							1254.5	0.13775	0.11956	0.0979	0.08439		0.86286	351.992	386.716	355.434	366.532
																							1254	0.13767	0.1195	0.09786	0.08436		0.8657	349.871	385.291	349.025	368.196
																							1253.5	0.13759	0.11943	0.09782	0.08432		0.86853	351.054	385.059	359.465	368.643
																							1253	0.13751	0.11936	0.09777	0.08428		0.87136	348.674	376.5	351.07	366.16
																							1252.5	0.13743	0.1193	0.09772	0.08425		0.87419	346.774	377.428	353.038	368.246
																							1252	0.13736	0.11925	0.09768	0.08422		0.87703	343.834	394.141	353.988	368.21
																							1251.5	0.13728	0.11919	0.09764	0.08419		0.87986	354.253	384.717	346.532	360.879
																							1251	0.1372	0.11914	0.0976	0.08416		0.88269	352.444	381.739	355.206	367.72
																							1250.5	0.13713	0.11908	0.09756	0.08413		0.88552	342.11	382.148	351.469	369.761
																							1250	0.13704	0.11901	0.09751	0.08409		0.88835	346.205	378.55	357.055	362.867
																							1249.5	0.13697	0.11895	0.09747	0.08406		0.89118	350.771	383.94	348.798	366.161
																							1249	0.13689	0.11889	0.09743	0.08403		0.89401	341.999	375.413	352.364	369.164
																							1248.5	0.13681	0.11883	0.0974	0.084		0.89685	343.387	376.169	357.923	370.545
																							1248	0.13673	0.11877	0.09736	0.08397		0.89968	334.04	379.904	361.76	362.361
																							1247.5	0.13665	0.11871	0.09731	0.08393		0.90251	346.408	375.891	357.176	378.426
																							1247	0.13657	0.11864	0.09727	0.0839		0.90534	338.994	380.451	354.259	376.376
																							1246.5	0.13649	0.11858	0.09723	0.08386		0.90817	358.869	381.411	356.298	367.034
																							1246	0.1364	0.11851	0.09718	0.08383		0.911	348.432	382.17	361.202	369.918
																							1245.5	0.13633	0.11845	0.09715	0.0838		0.91383	344.696	380.019	357.281	376.804
																							1245	0.13626	0.1184	0.09711	0.08376		0.91666	349.969	381.11	360.892	376.73
																							1244.5	0.13618	0.11834	0.09707	0.08373		0.91949	345.3	381.879	354.665	367.62
																							1244	0.13611	0.11829	0.09704	0.08369		0.92232	345.733	381.61	362.014	363.122
																							1243.5	0.13603	0.11823	0.09699	0.08365		0.92515	355.397	385.561	361.375	375.817
																							1243	0.13595	0.11817	0.09695	0.08362		0.92798	351.162	388.649	361.245	389.203
																							1242.5	0.13587	0.11811	0.09691	0.08358		0.93081	343.982	388.174	359.883	385.317
																							1242	0.13579	0.11804	0.09687	0.08354		0.93364	354.194	383.949	373.64	391.355
																							1241.5	0.1357	0.11798	0.09682	0.08351		0.93647	350.495	382.219	373.346	388.704
																							1241	0.13562	0.11793	0.09679	0.08348		0.9393	345.443	385.944	371.381	396.408
																							1240.5	0.13555	0.11787	0.09675	0.08345		0.94213	348.601	386.706	366.874	390.956
																							1240	0.13546	0.1178	0.0967	0.08342		0.94496	355.253	396.556	373.996	381.616
																							1239.5	0.13538	0.11774	0.09666	0.08339		0.94779	353.068	392.651	379.172	388.564
																							1239	0.1353	0.11767	0.09662	0.08336		0.95062	360.365	398.801	370.712	393.961
																							1238.5	0.13524	0.11761	0.09659	0.08333		0.95345	356.69	404.948	375.349	381.995
																							1238	0.13516	0.11756	0.09655	0.0833		0.95627	349.442	400.04	378.696	395.114
																							1237.5	0.13508	0.1175	0.09651	0.08327		0.9591	354.803	397.841	376.048	396.93
																							1237	0.13501	0.11744	0.09648	0.08324		0.96193	361.923	399.363	381.877	394.366
																							1236.5	0.13492	0.11737	0.09644	0.0832		0.96476	358.678	403.139	377.566	392.848
																							1236	0.13484	0.11731	0.09639	0.08316		0.96759	371.919	405.133	378.715	410.086
																							1235.5	0.13476	0.11725	0.09635	0.08312		0.97042	362.442	400.812	380.586	400.833
																							1235	0.13468	0.11718	0.0963	0.08308		0.97324	368.773	399.744	380.944	400.375
																							1234.5	0.13459	0.11712	0.09626	0.08305		0.97607	362.486	408.528	387.954	413.276
																							1234	0.13452	0.11706	0.09623	0.08301		0.9789	370.175	407.956	383.719	407.773
																							1233.5	0.13444	0.117	0.09618	0.08297		0.98173	359.073	407.467	387.185	407.234
																							1233	0.13437	0.11695	0.09614	0.08294		0.98456	366.616	401.044	392.126	413.613
																							1232.5	0.13429	0.11689	0.0961	0.08291		0.98738	362.075	407.807	388.874	420.172
																							1232	0.13421	0.11682	0.09606	0.08288		0.99021	367.12	416.827	391.037	417.62
																							1231.5	0.13415	0.11677	0.09603	0.08285		0.99304	370.595	418.437	393.732	423.245
																							1231	0.13406	0.11671	0.096	0.08283		0.99587	370.262	410.298	387.126	408.796
																							1230.5	0.13399	0.11665	0.09596	0.08279		0.99869	363.211	408.608	399.022	411.249
																							1230	0.13391	0.11659	0.09591	0.08276		1.00152	358.364	413.039	393.326	412.958
																							1229.5	0.13383	0.11654	0.09587	0.08274		1.00435	366.995	406.551	395.886	421.35
																							1229	0.13374	0.11648	0.09582	0.0827		1.00717	366.431	414.045	396.885	416.191
																							1228.5	0.13367	0.11642	0.09578	0.08268		1.01	375.186	414.394	397.011	417.011
																							1228	0.13359	0.11636	0.09575	0.08264		1.01283	359.366	409.79	395.501	415.87
																							1227.5	0.13351	0.1163	0.09571	0.08262		1.01565	375.325	415.784	397.394	426.278
																							1227	0.13344	0.11624	0.09567	0.08259		1.01848	365.479	416.436	396.554	423.985
																							1226.5	0.13337	0.11618	0.09563	0.08256		1.0213	376.249	422.621	399.491	418.443
																							1226	0.13329	0.11612	0.09559	0.08253		1.02413	374.076	417.304	402.91	425.604
																							1225.5	0.1332	0.11606	0.09556	0.08249		1.02696	370.638	414.273	395.229	427.623
																							1225	0.13313	0.116	0.09552	0.08245		1.02978	365.558	422.496	398.03	416.08
																							1224.5	0.13305	0.11594	0.09549	0.08242		1.03261	365.955	408.881	402.383	413.986
																							1224	0.13297	0.11588	0.09545	0.08239		1.03543	365.423	414.087	395.943	417.841
																							1223.5	0.1329	0.11583	0.0954	0.08236		1.03826	359.389	414.61	399.095	427.577
																							1223	0.13281	0.11576	0.09536	0.08233		1.04108	366.008	407.074	400.614	429.268
																							1222.5	0.13273	0.11571	0.09532	0.0823		1.04391	364.325	416.296	394.687	432.084
																							1222	0.13265	0.11565	0.09528	0.08226		1.04673	365.303	409.452	404.726	426.427
																							1221.5	0.13257	0.11559	0.09525	0.08223		1.04956	359.785	403.25	406.226	418.841
																							1221	0.13249	0.11554	0.09521	0.08219		1.05238	375.554	409.752	400.485	432.149
																							1220.5	0.13242	0.11548	0.09517	0.08216		1.05521	365.844	412.069	394.593	416.042
																							1220	0.13235	0.11542	0.09513	0.08213		1.05803	358.557	401.711	399.094	420.357
																							1219.5	0.13228	0.11536	0.09509	0.08209		1.06086	364.461	409.885	400.415	430.319
																							1219	0.1322	0.11531	0.09505	0.08205		1.06368	349.404	404.849	397.619	432.367
																							1218.5	0.13212	0.11525	0.09502	0.08202		1.0665	361.416	405.715	391.789	425.053
																							1218	0.13205	0.11519	0.09498	0.082		1.06933	359.485	401.096	397.272	423.855
																							1217.5	0.13198	0.11514	0.09494	0.08197		1.07215	373.119	409.174	400.674	430.007
																							1217	0.13191	0.11509	0.09491	0.08195		1.07497	362.101	399.864	398.012	424.52
																							1216.5	0.13183	0.11504	0.09488	0.08193		1.0778	355.19	398.871	395.604	427.676
																							1216	0.13175	0.11497	0.09484	0.0819		1.08062	352.448	403.025	395.864	428.364
																							1215.5	0.13168	0.11492	0.0948	0.08186		1.08344	357.584	404.181	395.592	432.658
																							1215	0.1316	0.11486	0.09476	0.08183		1.08627	345.996	400.766	401.119	422.474
																							1214.5	0.13152	0.1148	0.09472	0.08179		1.08909	349.917	405.134	404.204	436.882
																							1214	0.13144	0.11475	0.09468	0.08176		1.09191	354.168	405.465	395.648	436.042
																							1213.5	0.13137	0.11469	0.09464	0.08173		1.09474	346.345	402.778	395.689	440.434
																							1213	0.1313	0.11464	0.0946	0.0817		1.09756	347.411	400.379	403.69	427.408
																							1212.5	0.13123	0.11459	0.09457	0.08167		1.10038	353.191	406.166	394.037	433.337
																							1212	0.13115	0.11453	0.09453	0.08163		1.1032	351.396	400.886	399.14	433.198
																							1211.5	0.13108	0.11447	0.0945	0.08161		1.10603	345.94	406.579	402.196	438.589
																							1211	0.131	0.11441	0.09446	0.08158		1.10885	348.651	403.984	390.351	441.609
																							1210.5	0.13092	0.11435	0.09442	0.08155		1.11167	363.234	394.275	401.144	438.329
																							1210	0.13085	0.1143	0.09439	0.08152		1.11449	348.675	402.34	402.253	438.354
																							1209.5	0.13078	0.11424	0.09436	0.08149		1.11731	348.571	401.559	398.98	440.707
																							1209	0.1307	0.11417	0.09432	0.08146		1.12013	354.294	392.187	408.299	441.593
																							1208.5	0.13062	0.11411	0.09428	0.08142		1.12296	352.581	399.962	397.554	445.368
																							1208	0.13054	0.11406	0.09424	0.08138		1.12578	348.991	401.071	399.195	456.025
																							1207.5	0.13046	0.11401	0.0942	0.08135		1.1286	349.432	397.404	410.073	444.303
																							1207	0.13039	0.11395	0.09416	0.08132		1.13142	354.88	401.878	404.32	451.755
																							1206.5	0.13032	0.1139	0.09412	0.08129		1.13424	349.486	399.82	405.118	445.227
																							1206	0.13024	0.11384	0.09408	0.08126		1.13706	354.904	400.833	415.029	458.466
																							1205.5	0.13009	0.11371	0.09396	0.08116		1.13988	352.767	401.3	403.008	449.683
																							1205	0.13008	0.11373	0.09399	0.08119		1.1427	348.432	410.411	406.641	455.855
																							1204.5	0.13009	0.11375	0.09403	0.08123		1.14552	356.856	409.538	410.532	456.263
																							1204	0.13002	0.11369	0.094	0.08119		1.14834	360.873	403.498	418.685	448.477
																							1203.5	0.12999	0.11369	0.09402	0.08121		1.15116	357.545	415.111	411.422	461.424
																							1203	0.12995	0.11367	0.09403	0.08121		1.15398	357.228	414.106	420.382	477.071
																							1202.5	0.12988	0.11361	0.09399	0.08118		1.1568	350.792	411.926	414.029	468.109
																							1202	0.12975	0.1135	0.09392	0.08112		1.15962	351.966	416.211	425.56	468.958
																							1201.5	0.12962	0.1134	0.09386	0.08105		1.16244	367.31	425.011	424.78	472.64
																							1201	0.12952	0.11333	0.09381	0.08101		1.16526	362.158	417.851	423.577	470.544
																							1200.5	0.12944	0.11327	0.09378	0.08099		1.16808	362.961	421.245	427.653	476.671
																							1200	0.12933	0.11318	0.09371	0.08094		1.1709	357.432	421.061	434.994	479.147
																							1199.5	0.1292	0.11307	0.09363	0.08087		1.17372	364.39	425.442	429.422	474.121
																							1199	0.12905	0.11296	0.09353	0.08078		1.17653	366.454	419.376	428.237	474.586
																							1198.5	0.12893	0.11285	0.09344	0.08071		1.17935	366.09	420.106	440.773	481.815
																							1198	0.12896	0.11291	0.09351	0.08078		1.18217	378.21	426.35	443.752	502.677
																							1197.5	0.12892	0.11288	0.09349	0.08076		1.18499	369.041	429.302	437.477	495
																							1197	0.12882	0.1128	0.09344	0.0807		1.18781	377.665	429.807	444.825	494.967
																							1196.5	0.12879	0.11279	0.09345	0.08071		1.19063	371.255	433.587	438.842	492.03
																							1196	0.12872	0.11274	0.09341	0.08067		1.19344	381.645	436.451	452.356	498.295
																							1195.5	0.12862	0.11265	0.09334	0.08061		1.19626	382.809	445.138	451.535	513.591
																							1195	0.12852	0.11256	0.09328	0.08056		1.19908	376.723	440.452	452.812	510.946
																							1194.5	0.12846	0.11252	0.09325	0.08054		1.2019	388.866	439.097	458.899	514.267
																							1194	0.12841	0.11249	0.09323	0.08052		1.20471	371.184	445.539	454.638	509.024
																							1193.5	0.12836	0.11246	0.09321	0.08052		1.20753	387.271	451.306	459.537	507.322
																							1193	0.12827	0.1124	0.09316	0.08047		1.21035	384.478	446.782	462.924	514.816
																							1192.5	0.12819	0.11233	0.09311	0.08044		1.21316	384.998	456.058	465.955	518.513
																							1192	0.12812	0.11228	0.09307	0.08041		1.21598	387.307	455.229	464.284	530.061
																							1191.5	0.12806	0.11225	0.09305	0.0804		1.2188	395.842	447.924	471.429	535.162
																							1191	0.12799	0.11219	0.09302	0.08037		1.22161	396.327	456.04	473.442	518.679
																							1190.5	0.12792	0.11214	0.09298	0.08034		1.22443	391.85	463.103	479.714	524.293
																							1190	0.12785	0.11208	0.09295	0.08031		1.22725	400.413	460.583	483.687	534.805
																							1189.5	0.12777	0.11202	0.09291	0.08028		1.23006	391.932	460.873	478.77	536.79
																							1189	0.12769	0.11196	0.09286	0.08024		1.23288	400.637	463.029	485.361	535.633
																							1188.5	0.12762	0.1119	0.09283	0.08021		1.23569	397.663	466.657	478.832	537.305
																							1188	0.12755	0.11185	0.09279	0.08018		1.23851	403.276	472.141	481.465	545.914
																							1187.5	0.12748	0.11179	0.09276	0.08015		1.24132	402.777	465.875	492.228	537.247
																							1187	0.1274	0.11174	0.09273	0.08012		1.24414	407.4	477.773	487.694	561.612
																							1186.5	0.12734	0.11169	0.09269	0.0801		1.24695	401.975	478.159	494.637	549.252
																							1186	0.12726	0.11164	0.09266	0.08007		1.24977	409.932	480.996	488.537	547.389
																							1185.5	0.1272	0.1116	0.09263	0.08004		1.25258	397.744	482.885	494.285	545.407
																							1185	0.12713	0.11155	0.09259	0.08001		1.2554	401.847	473.505	489.65	561.321
																							1184.5	0.12706	0.11151	0.09257	0.07999		1.25821	405.546	479.509	491.183	566.417
																							1184	0.12699	0.11146	0.09253	0.07996		1.26103	404.323	475.554	503.368	554.16
																							1183.5	0.12692	0.11141	0.0925	0.07993		1.26384	406.144	478.541	498.716	568.591
																							1183	0.12685	0.11137	0.09247	0.0799		1.26665	397.978	487.934	494.3	564.057
																							1182.5	0.12678	0.11131	0.09243	0.07988		1.26947	414.838	474.382	493.667	559.666
																							1182	0.12671	0.11126	0.0924	0.07985		1.27228	407.968	482.178	503.534	552.444
																							1181.5	0.12664	0.1112	0.09237	0.07982		1.2751	405.658	484.277	500.177	569.772
																							1181	0.12656	0.11115	0.09233	0.0798		1.27791	409.45	482.791	505.214	573.648
																							1180.5	0.12649	0.11109	0.0923	0.07977		1.28072	413.368	483.308	501.778	566.978
																							1180	0.12642	0.11104	0.09227	0.07975		1.28354	404.51	487.101	502.344	573.747
																							1179.5	0.12636	0.11099	0.09224	0.07972		1.28635	414.498	485.825	505.155	555.42
																							1179	0.12628	0.11094	0.09221	0.07969		1.28916	422.006	483.259	504.822	560.023
																							1178.5	0.12621	0.11088	0.09217	0.07966		1.29197	407.142	486.231	508.778	571.012
																							1178	0.12614	0.11083	0.09214	0.07963		1.29479	403.726	480.888	503.028	577.86
																							1177.5	0.12607	0.11079	0.09211	0.07961		1.2976	410.601	483.093	493.59	574.632
																							1177	0.126	0.11074	0.09208	0.07958		1.30041	398.399	480.239	505.935	572.438
																							1176.5	0.12594	0.11069	0.09205	0.07955		1.30322	397.487	488.8	497.741	569.566
																							1176	0.12587	0.11065	0.09202	0.07952		1.30603	415.668	485.089	505.452	587.849
																							1175.5	0.1258	0.1106	0.09199	0.07949		1.30884	396.243	474.993	503.677	574.888
																							1175	0.12573	0.11054	0.09195	0.07946		1.31166	405.494	474.363	500.754	567.416
																							1174.5	0.12566	0.1105	0.09192	0.07943		1.31447	407.711	473.964	505.57	561.87
																							1174	0.12559	0.11044	0.09188	0.0794		1.31728	395.672	472.909	503.72	576.729
																							1173.5	0.12553	0.11039	0.09184	0.07937		1.32009	402.043	476.907	502.01	577.57
																							1173	0.12546	0.11034	0.09181	0.07934		1.3229	391.632	465.305	502.646	556.177
																							1172.5	0.12539	0.1103	0.09177	0.07931		1.32571	391.813	466.462	504.724	560.185
																							1172	0.12532	0.11025	0.09174	0.07928		1.32852	388.365	462.999	501.365	569.486
																							1171.5	0.12526	0.1102	0.09171	0.07926		1.33133	385.131	468.299	492.813	569.957
																							1171	0.12519	0.11015	0.09168	0.07924		1.33414	374.673	466.399	490.867	563.026
																							1170.5	0.12512	0.1101	0.09165	0.07922		1.33695	388.374	464.249	496.202	565.932
																							1170	0.12505	0.11005	0.09162	0.07919		1.33976	387.119	470.217	484.431	564.882
																							1169.5	0.12499	0.11001	0.0916	0.07917		1.34257	392.106	460.253	489.096	572.917
																							1169	0.12492	0.10996	0.09157	0.07914		1.34538	378.873	454.57	482.743	567.209
																							1168.5	0.12485	0.10991	0.09155	0.07912		1.34819	377.34	456.263	486.459	569.13
																							1168	0.12479	0.10986	0.09152	0.07909		1.351	382.089	454.029	481.685	560.668
																							1167.5	0.12472	0.10982	0.09149	0.07907		1.35381	378.812	454.661	483.131	566.872
																							1167	0.12465	0.10977	0.09145	0.07903		1.35662	374.586	450.381	481.479	541.646
																							1166.5	0.12459	0.10973	0.09142	0.07901		1.35943	370.808	447.096	484.451	545.391
																							1166	0.12452	0.10968	0.09139	0.07898		1.36223	376.497	448.91	481.167	551.773
																							1165.5	0.12445	0.10963	0.09136	0.07895		1.36504	367.931	440.524	478.23	551.505
																							1165	0.12438	0.10959	0.09133	0.07893		1.36785	371.915	444.912	476.441	545.451
																							1164.5	0.12431	0.10954	0.0913	0.0789		1.37066	370.736	438.621	468.714	552.835
																							1164	0.12424	0.10949	0.09126	0.07887		1.37347	369.791	438.419	466.571	550.428
																							1163.5	0.12417	0.10945	0.09123	0.07884		1.37627	356.928	437.255	460.885	540.498
																							1163	0.12411	0.1094	0.0912	0.07881		1.37908	366.839	439.156	471.167	547.945
																							1162.5	0.12404	0.10936	0.09117	0.07879		1.38189	357.389	434.652	466.381	544.842
																							1162	0.12397	0.10931	0.09113	0.07876		1.3847	368.991	429.226	466.587	541.634
																							1161.5	0.12391	0.10928	0.0911	0.07874		1.3875	359.375	427.354	455.04	538.17
																							1161	0.12385	0.10923	0.09108	0.07872		1.39031	357.116	428.41	460.92	536.324
																							1160.5	0.12378	0.10919	0.09105	0.0787		1.39312	357.671	424.83	458.911	541.676
																							1160	0.12372	0.10914	0.09102	0.07868		1.39592	354.783	423.972	449.583	533.166
																							1159.5	0.12366	0.10911	0.091	0.07866		1.39873	349.28	423.198	449.529	537.521
																							1159	0.12359	0.10906	0.09097	0.07863		1.40154	340.002	412.401	448.719	531.329
																							1158.5	0.12352	0.10902	0.09095	0.07861		1.40434	341.168	420.954	446.069	531.086
																							1158	0.12346	0.10897	0.09092	0.07858		1.40715	348.166	415.209	449.618	536.84
																							1157.5	0.12341	0.10893	0.09089	0.07857		1.40995	343.047	409.699	450.297	527.303
																							1157	0.12335	0.10889	0.09086	0.07854		1.41276	342.609	405.76	442.42	536.057
																							1156.5	0.12328	0.10884	0.09083	0.07851		1.41556	344.086	409.324	444.214	543.225
																							1156	0.12321	0.10879	0.09079	0.07847		1.41837	332.173	402.629	440.279	523.884
																							1155.5	0.12315	0.10875	0.09076	0.07845		1.42117	333.389	404.315	441.626	519.144
																							1155	0.12308	0.1087	0.09073	0.07843		1.42398	332.669	408.34	442.373	514.427
																							1154.5	0.12301	0.10866	0.0907	0.07841		1.42678	336.9	404.342	439.532	519.35
																							1154	0.12295	0.10861	0.09067	0.07838		1.42959	329.537	402.773	433.668	526.665
																							1153.5	0.12288	0.10856	0.09065	0.07835		1.43239	329.167	394.368	439.757	515.059
																							1153	0.12282	0.10851	0.09062	0.07833		1.4352	319.99	399.089	436.828	509.39
																							1152.5	0.12276	0.10847	0.0906	0.07831		1.438	327.138	391.243	436.718	509.053
																							1152	0.1227	0.10843	0.09058	0.07828		1.4408	324.27	396.922	430.148	506.93
																							1151.5	0.12264	0.10838	0.09054	0.07826		1.44361	317.557	393.212	421.694	502.572
																							1151	0.12258	0.10833	0.09051	0.07824		1.44641	325.071	387.13	429.305	508.156
																							1150.5	0.12251	0.10829	0.09048	0.07822		1.44921	323.718	389.942	436.062	504.568
																							1150	0.12245	0.10825	0.09044	0.07819		1.45202	318.497	379.923	424.587	500.105
																							1149.5	0.12238	0.10821	0.09041	0.07817		1.45482	316.934	379.967	431.505	506.454
																							1149	0.12232	0.10817	0.09038	0.07814		1.45762	308.773	384.308	421.676	505
																							1148.5	0.12226	0.10812	0.09036	0.07812		1.46042	314.798	377.957	419.12	500.899
																							1148	0.12219	0.10808	0.09032	0.07809		1.46323	325.785	377.869	427.45	496.917
																							1147.5	0.12213	0.10804	0.0903	0.07806		1.46603	323.044	382.163	423.554	492.102
																							1147	0.12207	0.10799	0.09027	0.07803		1.46883	322.713	375.991	415.852	498.848
																							1146.5	0.12201	0.10795	0.09025	0.07801		1.47163	314.1	372.279	412.252	482.367
																							1146	0.12195	0.10791	0.09022	0.07799		1.47443	309.379	373.409	419.078	498.584
																							1145.5	0.1219	0.10788	0.09021	0.07796		1.47723	312.532	371.926	411.374	498.438
																							1145	0.12184	0.10784	0.09019	0.07794		1.48004	315.783	375.512	411.769	493.618
																							1144.5	0.12178	0.1078	0.09016	0.07793		1.48284	307.715	386.854	411.591	491.392
																							1144	0.12172	0.10775	0.09014	0.07791		1.48564	305.003	376.042	413.071	487.265
																							1143.5	0.12165	0.10771	0.09011	0.07789		1.48844	302.048	373.405	415.099	490.013
																							1143	0.12159	0.10767	0.09008	0.07787		1.49124	319.228	371.024	410.343	502.297
																							1142.5	0.12153	0.10763	0.09005	0.07784		1.49404	309.477	363.321	412.808	481.27
																							1142	0.12147	0.1076	0.09003	0.07781		1.49684	305.995	374.847	411.473	490.248
																							1141.5	0.12141	0.10755	0.08999	0.07779		1.49964	311.844	376.009	417.69	484.55
																							1141	0.12135	0.10752	0.08997	0.07776		1.50244	306.586	369.413	406.898	495.785
																							1140.5	0.1213	0.10748	0.08994	0.07774		1.50524	309.675	367.343	401.976	496.308
																							1140	0.12123	0.10743	0.0899	0.07771		1.50804	308.363	366.808	406.963	490.397
																							1139.5	0.12118	0.1074	0.08988	0.07769		1.51084	309.616	367.326	405.826	490.11
																							1139	0.12113	0.10736	0.08985	0.07767		1.51364	309.038	365.843	408.089	473.967
																							1138.5	0.12107	0.10733	0.08983	0.07764		1.51644	306.039	368.503	403.918	485.586
																							1138	0.12101	0.10729	0.0898	0.07761		1.51923	310.167	357.349	396.143	475.86
																							1137.5	0.12095	0.10725	0.08978	0.0776		1.52203	311.15	374.597	412.194	477.469
																							1137	0.12088	0.10721	0.08975	0.07757		1.52483	307.886	363.899	407.394	496.141
																							1136.5	0.12082	0.10717	0.08972	0.07755		1.52763	294.212	355.75	400.32	482.637
																							1136	0.12076	0.10713	0.08969	0.07753		1.53043	306.289	357.099	398.867	487.033
																							1135.5	0.1207	0.10709	0.08966	0.0775		1.53322	310.55	351.501	404.145	485.527
																							1135	0.12064	0.10705	0.08964	0.07747		1.53602	310.333	360.188	399.455	476.377
																							1134.5	0.12058	0.10701	0.08962	0.07745		1.53882	310.814	361.451	401.641	483.069
																							1134	0.12053	0.10696	0.08959	0.07743		1.54162	297.478	362.107	400.115	465.613
																							1133.5	0.12047	0.10692	0.08956	0.07741		1.54441	304.317	373.851	405.154	469.759
																							1133	0.12041	0.10687	0.08954	0.07739		1.54721	304.335	361.729	387.468	472.202
																							1132.5	0.12036	0.10684	0.08952	0.07737		1.55001	301.108	364.628	398.091	489.228
																							1132	0.1203	0.1068	0.0895	0.07735		1.5528	309.074	366.522	395.788	479.88
																							1131.5	0.12025	0.10677	0.08947	0.07732		1.5556	304.688	362.576	397.321	472.691
																							1131	0.12019	0.10673	0.08945	0.0773		1.5584	307.54	367.271	406.087	470.616
																							1130.5	0.12014	0.10669	0.08943	0.07729		1.56119	301.163	365.759	391.733	472.443
																							1130	0.12009	0.10665	0.08941	0.07727		1.56399	301.399	361.747	402.784	471.044
																							1129.5	0.12004	0.10661	0.08938	0.07724		1.56678	307.878	363.365	398.38	480.838
																							1129	0.11999	0.10657	0.08936	0.07722		1.56958	304.977	361.658	402.359	473.762
																							1128.5	0.11993	0.10653	0.08934	0.0772		1.57237	320.016	365.145	398.71	480.429
																							1128	0.11987	0.10648	0.08932	0.07717		1.57517	303.943	364.581	406.401	483.082
																							1127.5	0.11982	0.10643	0.08929	0.07715		1.57796	307.431	363.978	401.233	474.792
																							1127	0.11976	0.10638	0.08926	0.07712		1.58076	310.606	364.912	399.445	477.622
																							1126.5	0.1197	0.10634	0.08923	0.07709		1.58355	298.774	367.217	404.594	474.366
																							1126	0.11964	0.10629	0.08921	0.07706		1.58635	319.246	369.114	391.881	473.783
																							1125.5	0.11959	0.10625	0.08918	0.07704		1.58914	309.934	369.714	400.613	485.058
																							1125	0.11954	0.10621	0.08916	0.07702		1.59193	308.71	363.948	403.724	478.912
																							1124.5	0.11948	0.10618	0.08914	0.07699		1.59473	309.399	370.005	405.545	475.156
																							1124	0.11942	0.10614	0.08912	0.07697		1.59752	316.968	365.672	401.184	483.435
																							1123.5	0.11936	0.1061	0.0891	0.07695		1.60031	309.6	366.951	402.498	483.199
																							1123	0.11931	0.10606	0.08908	0.07693		1.60311	307.94	365.309	401.575	471.714
																							1122.5	0.11925	0.10603	0.08905	0.07691		1.6059	310.797	369.161	407.46	483.188
																							1122	0.11919	0.10599	0.08903	0.0769		1.60869	312.005	369.063	397.109	473.731
																							1121.5	0.11913	0.10596	0.089	0.07688		1.61148	318.275	368.932	406.583	482.252
																							1121	0.11907	0.10592	0.08898	0.07686		1.61428	320.207	368.232	404.385	485.544
																							1120.5	0.119	0.10588	0.08895	0.07684		1.61707	319.311	370.565	409.574	476.827
																							1120	0.11894	0.10584	0.08892	0.07681		1.61986	321.172	368.116	406.606	489.669
																							1119.5	0.11888	0.10581	0.0889	0.0768		1.62265	318.583	369.517	402.832	473.89
																							1119	0.11882	0.10578	0.08888	0.07678		1.62544	327.544	376.615	403.807	479.973
																							1118.5	0.11877	0.10574	0.08886	0.07676		1.62823	311.636	369.131	411.521	489.623
																							1118	0.11872	0.10571	0.08884	0.07674		1.63103	328.023	376.574	406.295	477.818
																							1117.5	0.11866	0.10568	0.08882	0.07672		1.63382	322.893	384.233	404.18	486.511
																							1117	0.1186	0.10564	0.08879	0.07669		1.63661	322.923	376.02	404.288	480.176
																							1116.5	0.11855	0.10561	0.08877	0.07667		1.6394	328.905	385.253	406.124	495.593
																							1116	0.1185	0.10557	0.08874	0.07664		1.64219	330.347	379.901	403.313	482.332
																							1115.5	0.11844	0.10554	0.08873	0.07662		1.64498	344.837	391.251	406.315	496.193
																							1115	0.1184	0.10551	0.0887	0.07661		1.64777	333.802	385.224	413.695	490.798
																							1114.5	0.11835	0.10548	0.08868	0.07659		1.65056	341.146	389.82	415.381	497.568
																							1114	0.1183	0.10545	0.08866	0.07658		1.65335	340.678	393.228	414.343	483.746
																							1113.5	0.11824	0.10541	0.08863	0.07655		1.65614	336.646	391.77	420.389	491.389
																							1113	0.11819	0.10537	0.0886	0.07654		1.65892	343.179	397.421	418.381	486.46
																							1112.5	0.11814	0.10534	0.08858	0.07652		1.66171	340.301	391.225	418.477	496.237
																							1112	0.11808	0.1053	0.08856	0.07651		1.6645	345.722	398.11	415.376	488.998
																							1111.5	0.11804	0.10527	0.08854	0.07649		1.66729	342.044	397.826	428.774	504.339
																							1111	0.11799	0.10524	0.08853	0.07647		1.67008	339.757	403.283	426.31	495.945
																							1110.5	0.11794	0.10521	0.08851	0.07645		1.67287	353.178	406.944	432.815	501.163
																							1110	0.11788	0.10517	0.08849	0.07643		1.67565	355.845	399.729	430.47	503.03
																							1109.5	0.11783	0.10514	0.08848	0.07641		1.67844	356.408	405.356	430.223	500.374
																							1109	0.11777	0.10511	0.08846	0.07639		1.68123	352.294	408.288	433.552	501.679
																							1108.5	0.11772	0.10508	0.08844	0.07637		1.68402	361.155	410.062	433.138	498.202
																							1108	0.11767	0.10505	0.08842	0.07636		1.6868	357.912	414.582	438.586	503.305
																							1107.5	0.11761	0.10502	0.0884	0.07634		1.68959	368.723	418.267	437.245	513.629
																							1107	0.11756	0.10498	0.08837	0.07631		1.69238	368.923	416.134	440.007	519.955
																							1106.5	0.11751	0.10496	0.08835	0.0763		1.69516	381.019	423.453	447.297	506.202
																							1106	0.11746	0.10492	0.08832	0.07628		1.69795	375.367	422.802	440.985	514.66
																							1105.5	0.11742	0.10489	0.0883	0.07626		1.70073	381.905	430.236	443.128	514.965
																							1105	0.11736	0.10486	0.08829	0.07625		1.70352	383.248	431.845	455.778	518.815
																							1104.5	0.11731	0.10483	0.08827	0.07622		1.70631	382.606	432.737	453.095	519.002
																							1104	0.11726	0.10479	0.08824	0.0762		1.70909	390.358	434.798	448.286	535.695
																							1103.5	0.11721	0.10477	0.08822	0.07618		1.71188	389.065	436.978	454.858	532.737
																							1103	0.11716	0.10473	0.0882	0.07617		1.71466	394.405	442.38	469	532.708
																							1102.5	0.11712	0.1047	0.08818	0.07615		1.71745	391.868	448.824	465.921	541.834
																							1102	0.11706	0.10466	0.08815	0.07613		1.72023	393.731	458.649	471.748	535.442
																							1101.5	0.11701	0.10462	0.08813	0.07612		1.72301	403.893	446.733	472.481	548.769
																							1101	0.11697	0.10459	0.08811	0.0761		1.7258	403.1	450.016	468.546	546.318
																							1100.5	0.11692	0.10456	0.08809	0.07608		1.72858	400.967	454.761	484.83	556.137
																							1100	0.11687	0.10452	0.08806	0.07606		1.73137	411.463	459.933	477.57	558.228
																							1099.5	0.11682	0.1045	0.08805	0.07605		1.73415	412.322	464.618	482.071	547.225
																							1099	0.11676	0.10446	0.08803	0.07602		1.73693	419.423	475.075	492.558	554.06
																							1098.5	0.11671	0.10444	0.08801	0.07601		1.73972	421.182	472.963	495.331	553.144
																							1098	0.11666	0.10441	0.08799	0.07599		1.7425	437.498	473.836	498.374	569.366
																							1097.5	0.11661	0.10437	0.08797	0.07596		1.74528	423.447	484.19	493.821	565.947
																							1097	0.11655	0.10434	0.08795	0.07594		1.74806	433.032	491.366	505.566	571.013
																							1096.5	0.1165	0.10431	0.08793	0.07592		1.75085	439.68	488.601	513.11	583.521
																							1096	0.11645	0.10428	0.08791	0.0759		1.75363	448.233	495.233	512.427	577.682
																							1095.5	0.1164	0.10425	0.08789	0.07588		1.75641	447.322	502.68	512.301	594.107
																							1095	0.11635	0.10421	0.08787	0.07587		1.75919	458.593	522.862	524.623	589.619
																							1094.5	0.1163	0.10419	0.08786	0.07586		1.76197	458.509	512.09	522.558	587.983
																							1094	0.11626	0.10416	0.08784	0.07584		1.76475	465.273	512.639	532.567	601.911
																							1093.5	0.1162	0.10413	0.08781	0.07582		1.76753	468.523	515.462	535.414	616.325
																							1093	0.11615	0.1041	0.08779	0.0758		1.77031	475.606	517.013	544.381	617.388
																							1092.5	0.11611	0.10407	0.08778	0.07579		1.77309	480.338	522.422	541.262	605.074
																							1092	0.11606	0.10404	0.08776	0.07576		1.77587	477.15	532.14	554.558	613.912
																							1091.5	0.11601	0.104	0.08774	0.07575		1.77865	494.208	548.57	553.643	625.633
																							1091	0.11596	0.10397	0.08773	0.07573		1.78143	487.639	536.38	562.175	632.164
																							1090.5	0.11592	0.10394	0.08771	0.07572		1.78421	495.461	548.692	560.56	653.062
																							1090	0.11587	0.10391	0.08769	0.0757		1.78699	499.121	539.544	565.781	620.332
																							1089.5	0.11582	0.10388	0.08767	0.07569		1.78977	499.804	554.653	572.285	650.653
																							1089	0.11578	0.10385	0.08766	0.07568		1.79255	502.145	563.69	572.751	658.901
																							1088.5	0.11573	0.10382	0.08764	0.07567		1.79533	499.134	554.136	587.321	665.7
																							1088	0.11568	0.10379	0.08762	0.07566		1.79811	517.559	563.381	590.054	655.383
																							1087.5	0.11563	0.10376	0.0876	0.07565		1.80089	511.262	574.795	601.97	655.315
																							1087	0.11558	0.10373	0.08758	0.07563		1.80366	524.297	574.276	604.76	664.618
																							1086.5	0.11553	0.1037	0.08756	0.07561		1.80644	526.833	573.075	594.681	678.149
																							1086	0.11549	0.10368	0.08754	0.07559		1.80922	528.112	589.761	594.677	666.438
																							1085.5	0.11544	0.10365	0.08751	0.07557		1.812	545.491	586.4	604.242	680.193
																							1085	0.11539	0.10362	0.0875	0.07555		1.81477	543.917	597.44	601.48	700.469
																							1084.5	0.11535	0.10359	0.08748	0.07553		1.81755	539.293	588.437	612.783	685.332
																							1084	0.1153	0.10356	0.08746	0.07552		1.82033	548.003	591.966	615.047	696.643
																							1083.5	0.11525	0.10353	0.08744	0.0755		1.8231	541.258	593.653	619.922	693.15
																							1083	0.1152	0.1035	0.08742	0.07548		1.82588	542.263	604.993	628.641	703.992
																							1082.5	0.11516	0.10347	0.0874	0.07545		1.82866	537.827	598.04	615.939	703.343
																							1082	0.11511	0.10344	0.08738	0.07543		1.83143	543.05	608.148	622.705	690.169
																							1081.5	0.11506	0.1034	0.08736	0.07541		1.83421	542.061	616.799	625.812	704.537
																							1081	0.11501	0.10337	0.08734	0.0754		1.83698	539.029	610.067	626.368	701.617
																							1080.5	0.11497	0.10334	0.08733	0.07538		1.83976	546.252	608.096	619.696	714.618
																							1080	0.11492	0.10331	0.08731	0.07536		1.84253	551.313	611.008	631.874	693.311
																							1079.5	0.11487	0.10327	0.08728	0.07534		1.84531	543.025	615.135	628.508	693.786
																							1079	0.11481	0.10324	0.08726	0.07532		1.84808	558.054	615.156	622.147	695.014
																							1078.5	0.11477	0.10321	0.08724	0.0753		1.85086	564.459	610.214	629.735	697.887
																							1078	0.11473	0.10319	0.08723	0.07529		1.85363	555.953	609.76	624.849	710.499
																							1077.5	0.11469	0.10315	0.0872	0.07528		1.85641	554.918	610.506	631.222	691.668
																							1077	0.11464	0.10313	0.08718	0.07526		1.85918	556.545	608.014	622.765	695.56
																							1076.5	0.11459	0.10309	0.08717	0.07524		1.86195	560.463	607.048	621.653	697.943
																							1076	0.11455	0.10307	0.08715	0.07523		1.86473	553.915	611.565	610.66	684.6
																							1075.5	0.1145	0.10304	0.08714	0.07521		1.8675	538.88	596.417	619.944	685.12
																							1075	0.11446	0.10301	0.08712	0.07519		1.87027	551.81	601.871	614.834	675.137
																							1074.5	0.11441	0.10298	0.08709	0.07517		1.87304	547.259	586.233	611.722	680.283
																							1074	0.11437	0.10296	0.08708	0.07517		1.87582	531.293	584.54	609.792	657.972
																							1073.5	0.11432	0.10293	0.08707	0.07515		1.87859	529.88	586.516	599.747	659.679
																							1073	0.11427	0.1029	0.08705	0.07513		1.88136	522.111	582.686	592.574	662.89
																							1072.5	0.11422	0.10287	0.08702	0.07511		1.88413	527.297	570.808	591.072	654.659
																							1072	0.11418	0.10284	0.08701	0.0751		1.8869	529.073	568.118	579.862	646.518
																							1071.5	0.11413	0.10281	0.08699	0.07509		1.88967	516.941	565.558	573.111	632.482
																							1071	0.11409	0.10279	0.08697	0.07507		1.89244	508.578	559.017	567.081	622.242
																							1070.5	0.11404	0.10275	0.08695	0.07505		1.89521	512.373	562.711	567.213	616.167
																							1070	0.11399	0.10272	0.08693	0.07504		1.89798	494.154	540.304	555.86	604.375
																							1069.5	0.11394	0.10269	0.08692	0.07503		1.90075	497.666	543.323	544.777	585.595
																							1069	0.1139	0.10266	0.0869	0.07501		1.90352	490.382	538.602	541.252	596.388
																							1068.5	0.11384	0.10263	0.08688	0.075		1.90629	492.324	532.732	534.25	595.781
																							1068	0.1138	0.1026	0.08685	0.07498		1.90906	471.953	515.794	522.563	585.019
																							1067.5	0.11375	0.10257	0.08683	0.07495		1.91183	463.119	517.777	514.655	563.898
																							1067	0.11371	0.10255	0.08682	0.07495		1.9146	472.453	507.993	511.447	558.132
																							1066.5	0.11367	0.10252	0.0868	0.07493		1.91737	458.702	496.554	501.47	541.363
																							1066	0.11363	0.10249	0.08679	0.07492		1.92014	453.044	487.062	489.323	546.29
																							1065.5	0.11358	0.10246	0.08678	0.0749		1.92291	439.652	487.768	479.649	523.965
																							1065	0.11354	0.10243	0.08676	0.07489		1.92568	443.808	473.695	476.21	525.753
																							1064.5	0.11349	0.1024	0.08674	0.07487		1.92844	444.002	459.889	459.762	519.803
																							1064	0.11345	0.10238	0.08673	0.07485		1.93121	439.128	467.236	466.48	496.506
																							1063.5	0.1134	0.10235	0.08671	0.07483		1.93398	424.671	452.417	449.539	501.806
																							1063	0.11335	0.10232	0.0867	0.07482		1.93675	423.345	448.381	443.534	491.86
																							1062.5	0.1133	0.10229	0.08668	0.07481		1.93951	407.586	439.295	438.511	481.252
																							1062	0.11326	0.10227	0.08666	0.07479		1.94228	398.764	431.957	428.291	466.781
																							1061.5	0.11321	0.10223	0.08664	0.07477		1.94505	402.963	419.664	422.336	459.824
																							1061	0.11316	0.1022	0.08662	0.07475		1.94781	386.08	417.519	407.426	448.171
																							1060.5	0.11311	0.10217	0.0866	0.07473		1.95058	376.963	412.13	406.219	453.129
																							1060	0.11307	0.10214	0.08658	0.07473		1.95334	374.518	401.847	406.658	437.426
																							1059.5	0.11301	0.10211	0.08656	0.07471		1.95611	366.085	394.195	394.721	433.414
																							1059	0.11297	0.10208	0.08654	0.07469		1.95887	369.668	385.918	385.583	420.465
																							1058.5	0.11292	0.10205	0.08652	0.07468		1.96164	353.478	380.213	378.751	420.811
																							1058	0.11287	0.10202	0.0865	0.07467		1.9644	361.142	377.361	371.558	406.82
																							1057.5	0.11283	0.102	0.08649	0.07465		1.96717	353.257	364.81	370.324	406.122
																							1057	0.11279	0.10197	0.08648	0.07464		1.96993	341.131	357.191	359.31	395.18
																							1056.5	0.11275	0.10194	0.08646	0.07462		1.9727	333.368	358.932	348.816	388.163
																							1056	0.11271	0.10192	0.08644	0.07461		1.97546	327.134	353.817	342.611	379.899
																							1055.5	0.11267	0.10189	0.08643	0.0746		1.97822	324.875	338.502	334.509	379.603
																							1055	0.11262	0.10186	0.08641	0.07458		1.98099	317.431	339.296	333.044	369.853
																							1054.5	0.11258	0.10183	0.0864	0.07456		1.98375	308.212	333.085	328.54	368.624
																							1054	0.11253	0.1018	0.08638	0.07454		1.98651	308.887	330.214	327.686	356.37
																							1053.5	0.11249	0.10177	0.08636	0.07452		1.98928	309.84	323.305	319.521	346.312
																							1053	0.11244	0.10174	0.08634	0.07451		1.99204	295.705	318.323	314.985	351.885
																							1052.5	0.11238	0.10169	0.08631	0.07448		1.9948	285.815	316.948	310.61	350.754
																							1052	0.11234	0.10167	0.0863	0.07447		1.99756	291.664	312.357	306.461	348.716
																							1051.5	0.11229	0.10164	0.08628	0.07446		2.00032	284.473	301.656	296.019	335.794
																							1051	0.11225	0.10161	0.08627	0.07445		2.00308	277.941	302.372	297.485	323.038
																							1050.5	0.1122	0.10158	0.08625	0.07444		2.00585	275.882	298.9	292.14	330.859
																							1050	0.11215	0.10156	0.08623	0.07442		2.00861	278.909	279.232	292.609	325.609
																							1049.5	0.11211	0.10152	0.08621	0.0744		2.01137	272.611	284.91	283.165	326.946
																							1049	0.11206	0.10149	0.08619	0.07439		2.01413	260.192	280.258	284.76	315.717
																							1048.5	0.11201	0.10145	0.08616	0.07437		2.01689	267.923	277.313	279.47	306.003
																							1048	0.11197	0.10143	0.08615	0.07436		2.01965	262.46	278.261	278.544	311.088
																							1047.5	0.11192	0.1014	0.08613	0.07434		2.02241	253.937	269.289	266.389	302.573
																							1047	0.11188	0.10137	0.08612	0.07433		2.02517	251.268	265.719	264.291	305.422
																							1046.5	0.11183	0.10135	0.0861	0.07432		2.02793	253.678	264.04	269.317	296.725
																							1046	0.11179	0.10132	0.08607	0.0743		2.03068	247.321	256.878	258.597	283.56
																							1045.5	0.11174	0.10129	0.08605	0.07428		2.03344	243.557	255.958	256.878	292.626
																							1045	0.1117	0.10126	0.08603	0.07427		2.0362	236.873	257.145	253.509	287.794
																							1044.5	0.11166	0.10123	0.08602	0.07426		2.03896	236.243	254.082	249.304	285.387
																							1044	0.11162	0.1012	0.086	0.07424		2.04172	231.011	251.692	244.496	276.991
																							1043.5	0.11157	0.10116	0.08598	0.07421		2.04447	235.551	243.071	243.639	281.339
																							1043	0.11151	0.10113	0.08595	0.07419		2.04723	230.809	241.933	245.792	275.528
																							1042.5	0.11147	0.10109	0.08593	0.07417		2.04999	230.755	245.374	242.624	271.909
																							1042	0.11142	0.10106	0.08592	0.07416		2.05275	229.279	240.28	240.341	262.691
																							1041.5	0.11137	0.10103	0.0859	0.07414		2.0555	221.214	238.808	237.879	261.33
																							1041	0.11133	0.101	0.08588	0.07413		2.05826	213.236	236.819	234.772	264.149
																							1040.5	0.11129	0.10097	0.08587	0.07411		2.06102	213.086	227.186	230.852	257.379
																							1040	0.11125	0.10095	0.08585	0.0741		2.06377	214.484	230.296	228.785	262.359
																							1039.5	0.1112	0.10092	0.08583	0.07409		2.06653	210.394	224.119	225.895	253.811
																							1039	0.11116	0.1009	0.08581	0.07408		2.06928	212.939	226.416	222.183	251.865
																							1038.5	0.11112	0.10088	0.0858	0.07407		2.07204	214.425	223.547	224.157	252.636
																							1038	0.11108	0.10085	0.08579	0.07406		2.07479	210.65	224.403	223.463	248.81
																							1037.5	0.11103	0.10083	0.08577	0.07404		2.07755	203.31	217.943	211.959	252.2
																							1037	0.11099	0.1008	0.08576	0.07403		2.0803	208.599	214.77	217.546	248.667
																							1036.5	0.11093	0.10077	0.08574	0.07402		2.08306	200.834	212.434	217.469	249.275
																							1036	0.11089	0.10074	0.08573	0.07401		2.08581	199.24	209.055	211.105	242.976
																							1035.5	0.11085	0.10071	0.08571	0.074		2.08856	195.099	208.338	207.954	238.466
																							1035	0.1108	0.10068	0.08569	0.07398		2.09132	204.94	206.053	216.523	236.617
																							1034.5	0.11075	0.10066	0.08567	0.07396		2.09407	191.33	207.014	210.932	237.116
																							1034	0.11071	0.10063	0.08566	0.07395		2.09682	199.751	209.976	203.098	240.467
																							1033.5	0.11066	0.1006	0.08564	0.07393		2.09957	197.454	204.221	204.33	219.412
																							1033	0.11062	0.10057	0.08562	0.07391		2.10233	191.777	199.984	201.653	232.109
																							1032.5	0.11058	0.10054	0.0856	0.0739		2.10508	190.611	196.578	199.853	228.115
																							1032	0.11054	0.10052	0.08557	0.07388		2.10783	190.69	197.696	202.15	225.885
																							1031.5	0.11049	0.10049	0.08556	0.07387		2.11058	185.65	194.07	203.79	227.134
																							1031	0.11045	0.10045	0.08553	0.07385
																							1030.5	0.11041	0.10042	0.08551	0.07384
																							1030	0.11037	0.10039	0.0855	0.07384
																							1029.5	0.11032	0.10036	0.08548	0.07382
																							1029	0.11028	0.10033	0.08546	0.07381
																							1028.5	0.11024	0.1003	0.08545	0.07379
																							1028	0.11019	0.10027	0.08542	0.07378
																							1027.5	0.11014	0.10023	0.08541	0.07376
																							1027	0.1101	0.10021	0.0854	0.07375
																							1026.5	0.11006	0.10018	0.08538	0.07373
																							1026	0.11001	0.10015	0.08536	0.07372
																							1025.5	0.10996	0.10011	0.08534	0.0737
																							1025	0.10991	0.10008	0.08531	0.07368
																							1024.5	0.10987	0.10005	0.08529	0.07366
																							1024	0.10982	0.10002	0.08527	0.07364
																							1023.5	0.10977	0.09998	0.08525	0.07362
																							1023	0.10972	0.09995	0.08522	0.0736
																							1022.5	0.10967	0.09991	0.0852	0.07358
																							1022	0.10963	0.09988	0.08518	0.07356
																							1021.5	0.10959	0.09985	0.08516	0.07354
																							1021	0.10954	0.09982	0.08514	0.07353
																							1020.5	0.1095	0.09979	0.08513	0.07352
																							1020	0.10947	0.09977	0.08512	0.07352
																							1019.5	0.10942	0.09974	0.0851	0.07351
																							1019	0.10938	0.09971	0.08508	0.0735
																							1018.5	0.10934	0.09968	0.08506	0.07349
																							1018	0.10929	0.09965	0.08504	0.07347
																							1017.5	0.10924	0.09962	0.08502	0.07346
																							1017	0.1092	0.0996	0.08501	0.07344
																							1016.5	0.10916	0.09957	0.08499	0.07342
																							1016	0.10911	0.09954	0.08497	0.0734
																							1015.5	0.10906	0.09951	0.08495	0.07338
																							1015	0.10902	0.09948	0.08492	0.07336
																							1014.5	0.10897	0.09945	0.0849	0.07335
																							1014	0.10893	0.09942	0.08489	0.07333
																							1013.5	0.10888	0.09939	0.08487	0.07331
																							1013	0.10884	0.09936	0.08486	0.0733
																							1012.5	0.1088	0.09934	0.08485	0.07329
																							1012	0.10876	0.09931	0.08483	0.07328
																							1011.5	0.10872	0.09928	0.08481	0.07327
																							1011	0.10867	0.09924	0.0848	0.07325
																							1010.5	0.10863	0.09921	0.08478	0.07324
																							1010	0.10859	0.09919	0.08476	0.07323
																							1009.5	0.10855	0.09916	0.08474	0.07321
																							1009	0.1085	0.09913	0.08471	0.0732
																							1008.5	0.10846	0.09909	0.08469	0.07318
																							1008	0.10841	0.09906	0.08467	0.07317
																							1007.5	0.10836	0.09902	0.08465	0.07315
																							1007	0.10831	0.09899	0.08462	0.07312
																							1006.5	0.10827	0.09896	0.0846	0.07311
																							1006	0.10822	0.09893	0.08458	0.07309
																							1005.5	0.10818	0.0989	0.08457	0.07308
																							1005	0.10813	0.09886	0.08455	0.07306
																							1004.5	0.10808	0.09883	0.08453	0.07305
																							1004	0.10803	0.09879	0.08451	0.07303
																							1003.5	0.10799	0.09877	0.08449	0.07302
																							1003	0.10795	0.09875	0.08448	0.073
																							1002.5	0.1079	0.09872	0.08446	0.07299
																							1002	0.10786	0.09869	0.08444	0.07297
																							1001.5	0.10782	0.09866	0.08442	0.07296
																							1001	0.10777	0.09863	0.0844	0.07294
																							1000.5	0.10773	0.09859	0.08439	0.07292
																							1000	0.10768	0.09857	0.08436	0.07291
																							999.5	0.10764	0.09854	0.08434	0.0729
																							999	0.1076	0.09851	0.08432	0.07289
																							998.5	0.10755	0.09848	0.0843	0.07287
																							998	0.10751	0.09845	0.08428	0.07285
																							997.5	0.10746	0.09841	0.08425	0.07283
																							997	0.10742	0.09838	0.08423	0.07282
																							996.5	0.10738	0.09835	0.08421	0.07281
																							996	0.10733	0.09832	0.08419	0.07279
																							995.5	0.10729	0.09828	0.08417	0.07277
																							995	0.10724	0.09825	0.08415	0.07275
																							994.5	0.1072	0.09822	0.08413	0.07274
																							994	0.10716	0.09819	0.08411	0.07272
																							993.5	0.10711	0.09815	0.08409	0.0727
																							993	0.10706	0.09812	0.08407	0.07269
																							992.5	0.10702	0.09809	0.08405	0.07268
																							992	0.10697	0.09806	0.08404	0.07266
																							991.5	0.10693	0.09803	0.08402	0.07265
																							991	0.10688	0.098	0.08399	0.07263
																							990.5	0.10684	0.09797	0.08397	0.07261
																							990	0.1068	0.09795	0.08396	0.07259
																							989.5	0.10675	0.09792	0.08394	0.07258
																							989	0.10671	0.09789	0.08392	0.07256
																							988.5	0.10667	0.09786	0.08391	0.07255
																							988	0.10663	0.09783	0.08389	0.07253
																							987.5	0.10659	0.0978	0.08387	0.07251
																							987	0.10654	0.09777	0.08384	0.0725
																							986.5	0.1065	0.09774	0.08382	0.07249
																							986	0.10645	0.09771	0.0838	0.07247
																							985.5	0.10641	0.09767	0.08378	0.07246
																							985	0.10636	0.09764	0.08375	0.07244
																							984.5	0.10632	0.09761	0.08373	0.07243
																							984	0.10628	0.09757	0.0837	0.07241
																							983.5	0.10624	0.09755	0.08369	0.0724
																							983	0.1062	0.09751	0.08367	0.07238
																							982.5	0.10615	0.09748	0.08365	0.07237
																							982	0.10611	0.09745	0.08363	0.07236
																							981.5	0.10607	0.09742	0.08362	0.07234
																							981	0.10603	0.09739	0.0836	0.07233
																							980.5	0.10598	0.09735	0.08357	0.07231
																							980	0.10594	0.09732	0.08355	0.0723
																							979.5	0.1059	0.09729	0.08353	0.07228
																							979	0.10585	0.09726	0.08351	0.07226
																							978.5	0.10581	0.09724	0.08349	0.07225
																							978	0.10576	0.09721	0.08347	0.07223
																							977.5	0.10572	0.09718	0.08345	0.07222
																							977	0.10567	0.09715	0.08343	0.0722
																							976.5	0.10563	0.09712	0.08341	0.07219
																							976	0.1056	0.09709	0.08339	0.07217
																							975.5	0.10555	0.09706	0.08337	0.07215
																							975	0.10551	0.09703	0.08335	0.07213
																							974.5	0.10547	0.097	0.08333	0.07211
																							974	0.10543	0.09697	0.08331	0.0721
																							973.5	0.10539	0.09694	0.08329	0.07208
																							973	0.10535	0.09691	0.08327	0.07206
																							972.5	0.10531	0.09688	0.08325	0.07204
																							972	0.10527	0.09685	0.08323	0.07202
																							971.5	0.10523	0.09683	0.08321	0.07201
																							971	0.10519	0.09679	0.08318	0.072
																							970.5	0.10514	0.09676	0.08316	0.07198
																							970	0.10511	0.09673	0.08314	0.07196
																							969.5	0.10507	0.09671	0.08313	0.07196
																							969	0.10502	0.09667	0.08311	0.07194
																							968.5	0.10498	0.09665	0.08309	0.07193
																							968	0.10494	0.09662	0.08306	0.07191
																							967.5	0.1049	0.09659	0.08304	0.0719
																							967	0.10485	0.09655	0.08302	0.07188
																							966.5	0.10481	0.09653	0.083	0.07187
																							966	0.10477	0.0965	0.08298	0.07185
																							965.5	0.10472	0.09647	0.08295	0.07183
																							965	0.10468	0.09644	0.08293	0.07181
																							964.5	0.10464	0.09642	0.08291	0.0718
																							964	0.1046	0.09639	0.08289	0.07178
																							963.5	0.10456	0.09636	0.08287	0.07176
																							963	0.10453	0.09633	0.08285	0.07175
																							962.5	0.10449	0.0963	0.08283	0.07173
																							962	0.10445	0.09627	0.08281	0.07171
																							961.5	0.10441	0.09624	0.08279	0.0717
																							961	0.10437	0.09621	0.08276	0.07168
																							960.5	0.10433	0.09618	0.08274	0.07166
																							960	0.10429	0.09615	0.08272	0.07165
																							959.5	0.10425	0.09613	0.0827	0.07164
																							959	0.1042	0.09609	0.08267	0.07162
																							958.5	0.10415	0.09606	0.08264	0.0716
																							958	0.10412	0.09603	0.08263	0.07158
																							957.5	0.10407	0.096	0.08261	0.07156
																							957	0.10404	0.09597	0.08259	0.07155
																							956.5	0.104	0.09594	0.08256	0.07153
																							956	0.10396	0.09591	0.08255	0.07152
																							955.5	0.10392	0.09589	0.08252	0.07151
																							955	0.10388	0.09586	0.0825	0.07149
																							954.5	0.10385	0.09583	0.08248	0.07148
																							954	0.1038	0.0958	0.08246	0.07147
																							953.5	0.10376	0.09577	0.08244	0.07146
																							953	0.10373	0.09574	0.08242	0.07145
																							952.5	0.10369	0.09571	0.08241	0.07144
																							952	0.10364	0.09568	0.08239	0.07143
																							951.5	0.1036	0.09566	0.08237	0.07141
																							951	0.10357	0.09563	0.08236	0.07139
																							950.5	0.10352	0.09561	0.08234	0.07137
																							950	0.10348	0.09558	0.08232	0.07136
																							949.5	0.10343	0.09556	0.0823	0.07133
																							949	0.10338	0.09552	0.08227	0.07131
																							948.5	0.10334	0.09549	0.08225	0.07129
																							948	0.10329	0.09545	0.08223	0.07128
																							947.5	0.10324	0.09541	0.0822	0.07126
																							947	0.1032	0.09537	0.08216	0.07124
																							946.5	0.10315	0.09533	0.08214	0.07122
																							946	0.10311	0.0953	0.08211	0.0712
																							945.5	0.10308	0.09527	0.08209	0.07118
																							945	0.10304	0.09523	0.08207	0.07116
																							944.5	0.103	0.0952	0.08204	0.07113
																							944	0.10297	0.09517	0.08201	0.0711
																							943.5	0.10293	0.09515	0.082	0.07108
																							943	0.1029	0.09512	0.08198	0.07106
																							942.5	0.10285	0.09509	0.08196	0.07104
																							942	0.10282	0.09507	0.08194	0.07102
																							941.5	0.10278	0.09504	0.08192	0.07101
																							941	0.10274	0.09501	0.0819	0.071
																							940.5	0.1027	0.09498	0.08188	0.07099
																							940	0.10268	0.09496	0.08186	0.07098
																							939.5	0.10266	0.09495	0.08185	0.07098
																							939	0.10266	0.09495	0.08184	0.07097
																							938.5	0.10267	0.09496	0.08183	0.07096
																							938	0.10268	0.09498	0.08184	0.07097
																							937.5	0.10269	0.095	0.08186	0.07097
																							937	0.1027	0.09502	0.08188	0.07099
																							936.5	0.10271	0.09505	0.08191	0.07101
																							936	0.10271	0.09506	0.08194	0.07104
																							935.5	0.10269	0.09507	0.08196	0.07107
																							935	0.10267	0.09507	0.08198	0.0711
																							934.5	0.10263	0.09505	0.08199	0.07112
																							934	0.10258	0.09502	0.08199	0.07114
																							933.5	0.10252	0.09498	0.08198	0.07115
																							933	0.10247	0.09494	0.08196	0.07115
																							932.5	0.10243	0.0949	0.08194	0.07115
																							932	0.10239	0.09487	0.08191	0.07113
																							931.5	0.10235	0.09484	0.08188	0.07111
																							931	0.10231	0.09481	0.08186	0.07109
																							930.5	0.10226	0.09476	0.08183	0.07106
																							930	0.10221	0.09472	0.08179	0.07103
																							929.5	0.10214	0.09466	0.08174	0.07099
																							929	0.10207	0.09459	0.08168	0.07094
																							928.5	0.10199	0.09452	0.08162	0.07089
																							928	0.10191	0.09445	0.08156	0.07084
																							927.5	0.10183	0.09438	0.08149	0.07078
																							927	0.10175	0.09431	0.08143	0.07072
																							926.5	0.10167	0.09425	0.08137	0.07066
																							926	0.1016	0.09418	0.08131	0.07061
																							925.5	0.10154	0.09413	0.08128	0.07058
																							925	0.10149	0.09409	0.08125	0.07054
																							924.5	0.10145	0.09407	0.08123	0.07053
																							924	0.10142	0.09405	0.08122	0.07051
																							923.5	0.10139	0.09402	0.0812	0.0705
																							923	0.10135	0.094	0.08119	0.07049
																							922.5	0.10131	0.09397	0.08117	0.07048
																							922	0.10127	0.09394	0.08114	0.07047
																							921.5	0.10122	0.09391	0.08112	0.07045
																							921	0.10119	0.09388	0.08109	0.07043
																							920.5	0.10115	0.09386	0.08107	0.07042
																							920	0.10111	0.09383	0.08105	0.0704
																							919.5	0.10107	0.0938	0.08103	0.07038
																							919	0.10103	0.09376	0.081	0.07036
																							918.5	0.10099	0.09373	0.08099	0.07034
																							918	0.10096	0.09371	0.08097	0.07033
																							917.5	0.10092	0.09369	0.08096	0.07032
																							917	0.10089	0.09366	0.08095	0.07031
																							916.5	0.10086	0.09364	0.08093	0.0703
																							916	0.10082	0.09361	0.08092	0.07029
																							915.5	0.10078	0.09358	0.0809	0.07028
																							915	0.10074	0.09355	0.08088	0.07027
																							914.5	0.10069	0.09352	0.08085	0.07025
																							914	0.10066	0.09349	0.08083	0.07024
																							913.5	0.10062	0.09347	0.0808	0.07023
																							913	0.10058	0.09343	0.08077	0.07022
																							912.5	0.10054	0.0934	0.08075	0.0702
																							912	0.1005	0.09337	0.08072	0.07018
																							911.5	0.10045	0.09334	0.0807	0.07016
																							911	0.10041	0.09332	0.08067	0.07015
																							910.5	0.10037	0.09329	0.08065	0.07013
																							910	0.10033	0.09325	0.08063	0.07012
																							909.5	0.10029	0.09323	0.08062	0.0701
																							909	0.10026	0.0932	0.08059	0.07009
																							908.5	0.10022	0.09317	0.08058	0.07007
																							908	0.10019	0.09314	0.08055	0.07005
																							907.5	0.10015	0.09311	0.08053	0.07003
																							907	0.10012	0.09308	0.08051	0.07002
																							906.5	0.10007	0.09304	0.08048	0.07
																							906	0.10004	0.09302	0.08046	0.06999
																							905.5	0.1	0.09298	0.08044	0.06998
																							905	0.09996	0.09296	0.08042	0.06996
																							904.5	0.09991	0.09293	0.08039	0.06994
																							904	0.09987	0.0929	0.08037	0.06992
																							903.5	0.09983	0.09288	0.08036	0.06991
																							903	0.09979	0.09285	0.08034	0.0699
																							902.5	0.09976	0.09283	0.08033	0.06989
																							902	0.09973	0.0928	0.0803	0.06988
																							901.5	0.0997	0.09278	0.08029	0.06987
																							901	0.09966	0.09275	0.08026	0.06985
																							900.5	0.09961	0.09272	0.08024	0.06984
																							900	0.09957	0.09268	0.08022	0.06982
																							899.5	0.09954	0.09265	0.08019	0.0698
																							899	0.09949	0.09261	0.08018	0.06978
																							898.5	0.09945	0.09258	0.08016	0.06977
																							898	0.09941	0.09256	0.08013	0.06976
																							897.5	0.09937	0.09253	0.0801	0.06974
																							897	0.09934	0.0925	0.08008	0.06972
																							896.5	0.0993	0.09247	0.08006	0.0697
																							896	0.09926	0.09243	0.08003	0.06968
																							895.5	0.09922	0.09241	0.08001	0.06967
																							895	0.09918	0.09238	0.07999	0.06965
																							894.5	0.09914	0.09236	0.07997	0.06964
																							894	0.09909	0.09233	0.07995	0.06963
																							893.5	0.09906	0.0923	0.07994	0.06961
																							893	0.09903	0.09227	0.07992	0.06959
																							892.5	0.09899	0.09224	0.0799	0.06958
																							892	0.09895	0.0922	0.07988	0.06956
																							891.5	0.09891	0.09217	0.07986	0.06955
																							891	0.09887	0.09213	0.07983	0.06954
																							890.5	0.09884	0.09209	0.0798	0.06952
																							890	0.0988	0.09205	0.07978	0.0695
																							889.5	0.09875	0.09201	0.07976	0.06948
																							889	0.09871	0.09197	0.07973	0.06947
																							888.5	0.09868	0.09194	0.07972	0.06947
																							888	0.09864	0.09192	0.07971	0.06946
																							887.5	0.0986	0.09189	0.0797	0.06945
																							887	0.09856	0.09187	0.07968	0.06944
																							886.5	0.09852	0.09184	0.07966	0.06942
																							886	0.09848	0.0918	0.07964	0.06941
																							885.5	0.09845	0.09178	0.07962	0.06939
																							885	0.09842	0.09175	0.07959	0.06937
																							884.5	0.09838	0.09173	0.07957	0.06935
																							884	0.09834	0.09169	0.07954	0.06933
																							883.5	0.09829	0.09165	0.07951	0.06931
																							883	0.09825	0.09163	0.0795	0.06929
																							882.5	0.09821	0.0916	0.07948	0.06928
																							882	0.09818	0.09157	0.07944	0.06927
																							881.5	0.09814	0.09155	0.07943	0.06927
																							881	0.0981	0.09151	0.0794	0.06925
																							880.5	0.09805	0.09148	0.07938	0.06923
																							880	0.09799	0.09144	0.07934	0.06921
																							879.5	0.09795	0.0914	0.07932	0.06918
																							879	0.0979	0.09137	0.07929	0.06916
																							878.5	0.09787	0.09135	0.07927	0.06914
																							878	0.09782	0.09133	0.07924	0.06913
																							877.5	0.09778	0.09129	0.07922	0.0691
																							877	0.09774	0.09125	0.07919	0.06908
																							876.5	0.09769	0.09121	0.07917	0.06905
																							876	0.09765	0.09118	0.07915	0.06904
																							875.5	0.09762	0.09115	0.07913	0.06902
																							875	0.09758	0.09112	0.07911	0.06902
																							874.5	0.09755	0.09108	0.07908	0.06901
																							874	0.0975	0.09103	0.07905	0.06898
																							873.5	0.09745	0.091	0.07904	0.06896
																							873	0.09741	0.09095	0.079	0.06894
																							872.5	0.09736	0.09092	0.07897	0.06892
																							872	0.09732	0.09089	0.07894	0.06891
																							871.5	0.09728	0.09086	0.07892	0.0689
																							871	0.09724	0.09085	0.0789	0.06889
																							870.5	0.0972	0.09081	0.07887	0.06887
																							870	0.09716	0.09078	0.07884	0.06886
																							869.5	0.09712	0.09075	0.07883	0.06884
																							869	0.09708	0.09073	0.0788	0.06882
																							868.5	0.09705	0.0907	0.07878	0.06881
																							868	0.09702	0.09067	0.07876	0.06881
																							867.5	0.09699	0.09063	0.07873	0.06878
																							867	0.09695	0.0906	0.07871	0.06877
																							866.5	0.09691	0.09056	0.07869	0.06875
																							866	0.09687	0.09051	0.07864	0.06873
																							865.5	0.09682	0.09047	0.07861	0.0687
																							865	0.09678	0.09042	0.07858	0.06869
																							864.5	0.09673	0.09038	0.07855	0.06867
																							864	0.09669	0.09035	0.07852	0.06865
																							863.5	0.09665	0.09032	0.0785	0.06863
																							863	0.09661	0.0903	0.07848	0.06862
																							862.5	0.09657	0.09026	0.07846	0.06859
																							862	0.09652	0.09024	0.07843	0.06857
																							861.5	0.09648	0.09021	0.07841	0.06855
																							861	0.09645	0.09018	0.07839	0.06853
																							860.5	0.09641	0.09015	0.07837	0.06851
																							860	0.09637	0.09013	0.07834	0.06849
																							859.5	0.09634	0.09009	0.07831	0.06846
																							859	0.09629	0.09005	0.07827	0.06844
																							858.5	0.09624	0.09	0.07824	0.06841
																							858	0.09619	0.08995	0.07821	0.0684
																							857.5	0.09615	0.08991	0.07818	0.06838
																							857	0.0961	0.08987	0.07814	0.06836
																							856.5	0.09607	0.08984	0.07813	0.06835
																							856	0.09603	0.0898	0.07811	0.06833
																							855.5	0.09599	0.08977	0.07809	0.06831
																							855	0.09595	0.08975	0.07806	0.06831
																							854.5	0.09592	0.08971	0.07806	0.06829
																							854	0.09589	0.08969	0.07802	0.06828
																							853.5	0.09584	0.08966	0.07798	0.06825
																							853	0.0958	0.08961	0.07795	0.06822
																							852.5	0.09576	0.08958	0.07792	0.06821
																							852	0.09571	0.08956	0.0779	0.06819
																							851.5	0.09567	0.08954	0.07787	0.06819
																							851	0.09564	0.08952	0.07784	0.06819
																							850.5	0.09561	0.08951	0.07783	0.06818
																							850	0.09559	0.08949	0.07781	0.06818
																							849.5	0.09557	0.08948	0.07782	0.06818
																							849	0.09555	0.08946	0.07783	0.06817
																							848.5	0.09552	0.08945	0.07783	0.06816
																							848	0.0955	0.08943	0.07783	0.06817
																							847.5	0.09546	0.0894	0.07783	0.06816
																							847	0.09542	0.08935	0.07779	0.06813
																							846.5	0.09537	0.08929	0.07776	0.06809
																							846	0.09532	0.08925	0.07774	0.06808
																							845.5	0.09526	0.0892	0.0777	0.06807
																							845	0.0952	0.08914	0.07766	0.06805
																							844.5	0.09514	0.08909	0.07761	0.06803
																							844	0.09509	0.08904	0.07757	0.06801
																							843.5	0.09504	0.08899	0.07754	0.06799
																							843	0.09499	0.08894	0.07751	0.06797
																							842.5	0.09493	0.0889	0.07748	0.06794
																							842	0.09488	0.08886	0.07745	0.06792
																							841.5	0.09483	0.08883	0.07742	0.0679
																							841	0.09478	0.0888	0.07739	0.06787
																							840.5	0.09473	0.08876	0.07735	0.06783
																							840	0.09469	0.08872	0.07733	0.0678
																							839.5	0.09465	0.08868	0.0773	0.06778
																							839	0.09461	0.08864	0.07728	0.06776
																							838.5	0.09456	0.0886	0.07726	0.06774
																							838	0.09453	0.08856	0.07723	0.06774
																							837.5	0.0945	0.08852	0.07721	0.06774
																							837	0.09446	0.08849	0.07719	0.06773
																							836.5	0.09442	0.08844	0.07716	0.06772
																							836	0.09438	0.0884	0.07712	0.0677
																							835.5	0.09434	0.08835	0.07708	0.06769
																							835	0.09428	0.0883	0.07705	0.06766
																							834.5	0.09423	0.08827	0.07701	0.06763
																							834	0.09417	0.08822	0.07697	0.06759
																							833.5	0.09411	0.08818	0.07694	0.06754
																							833	0.09406	0.08813	0.0769	0.06751
																							832.5	0.094	0.08807	0.07685	0.06746
																							832	0.09395	0.08803	0.07681	0.06743
																							831.5	0.09391	0.08798	0.07677	0.0674
																							831	0.09387	0.08794	0.07673	0.06738
																							830.5	0.09384	0.0879	0.0767	0.06737
																							830	0.0938	0.08785	0.07666	0.06736
																							829.5	0.09376	0.08781	0.07664	0.06735
																							829	0.09372	0.08777	0.07661	0.06733
																							828.5	0.09367	0.08772	0.07658	0.06731
																							828	0.09362	0.08768	0.07654	0.06728
																							827.5	0.09357	0.08763	0.0765	0.06727
																							827	0.09352	0.0876	0.07647	0.06725
																							826.5	0.09347	0.08755	0.07644	0.06722
																							826	0.09342	0.08751	0.0764	0.06718
																							825.5	0.09337	0.08747	0.07636	0.06714
																							825	0.09333	0.08744	0.07632	0.0671
																							824.5	0.09328	0.0874	0.07629	0.06708
																							824	0.09324	0.08737	0.07627	0.06706
																							823.5	0.0932	0.08733	0.07624	0.06704
																							823	0.09315	0.08728	0.07621	0.06702
																							822.5	0.09309	0.08723	0.07617	0.06699
																							822	0.09303	0.08719	0.07612	0.06694
																							821.5	0.09299	0.08715	0.07607	0.06692
																							821	0.09294	0.08711	0.07603	0.06689
																							820.5	0.0929	0.08707	0.07599	0.06688
																							820	0.09286	0.08705	0.07596	0.06685
																							819.5	0.0928	0.08702	0.07593	0.06681
																							819	0.09274	0.08698	0.0759	0.06678
																							818.5	0.09269	0.08694	0.07586	0.06675
																							818	0.09263	0.0869	0.07582	0.06672
																							817.5	0.09258	0.08686	0.07579	0.0667
																							817	0.09252	0.08681	0.07576	0.06667
																							816.5	0.09247	0.08675	0.07572	0.06664
																							816	0.09242	0.08669	0.07568	0.0666
																							815.5	0.09237	0.08663	0.07563	0.06657
																							815	0.09232	0.08658	0.07559	0.06654
																							814.5	0.09228	0.08652	0.07555	0.06653
																							814	0.09223	0.08646	0.07551	0.0665
																							813.5	0.09218	0.08641	0.07547	0.06648
																							813	0.09212	0.08635	0.07543	0.06644
																							812.5	0.09205	0.0863	0.07538	0.06641
																							812	0.09198	0.08624	0.07533	0.06637
																							811.5	0.09192	0.08618	0.07527	0.06633
																							811	0.09185	0.08613	0.07522	0.0663
																							810.5	0.0918	0.08608	0.07517	0.06626
																							810	0.09175	0.08604	0.07514	0.06623
																							809.5	0.09171	0.08601	0.07511	0.06621
																							809	0.09167	0.08598	0.07508	0.0662
																							808.5	0.09163	0.08595	0.07505	0.06619
																							808	0.0916	0.08591	0.07502	0.06617
																							807.5	0.09155	0.08586	0.07499	0.06614
																							807	0.0915	0.0858	0.07495	0.06611
																							806.5	0.09145	0.08574	0.07491	0.06608
																							806	0.09139	0.08569	0.07487	0.06604
																							805.5	0.09133	0.08563	0.07483	0.066
																							805	0.09126	0.08558	0.07479	0.06596
																							804.5	0.0912	0.08553	0.07475	0.06591
																							804	0.09114	0.08548	0.07471	0.06587
																							803.5	0.09109	0.08544	0.07468	0.06584
																							803	0.09103	0.0854	0.07463	0.06581
																							802.5	0.09097	0.08537	0.07458	0.06579
																							802	0.09092	0.08533	0.07452	0.06577
																							801.5	0.09087	0.08529	0.07446	0.06574
																							801	0.09082	0.08524	0.0744	0.06572
																							800.5	0.09076	0.08519	0.07435	0.06569
																							800	0.09069	0.08514	0.07428	0.06566
																							799.5	0.09063	0.08507	0.07422	0.06563
																							799	0.09057	0.085	0.07416	0.0656
																							798.5	0.09052	0.08493	0.07412	0.06555
																							798	0.09047	0.08487	0.07408	0.06551
																							797.5	0.09042	0.08481	0.07406	0.06547
																							797	0.09037	0.08474	0.07403	0.06543
																							796.5	0.09033	0.08467	0.074	0.06539
																							796	0.09028	0.08461	0.07395	0.06535
																							795.5	0.09023	0.08456	0.07392	0.06531
																							795	0.09017	0.08451	0.07388	0.06529
																							794.5	0.09012	0.08448	0.07386	0.06527
																							794	0.09007	0.08445	0.07383	0.06525
																							793.5	0.09	0.08441	0.07379	0.06523
																							793	0.08994	0.08436	0.07374	0.06521
																							792.5	0.08988	0.08431	0.07369	0.06517
																							792	0.08982	0.08425	0.07364	0.06514
																							791.5	0.08976	0.08419	0.0736	0.06509
																							791	0.08969	0.08413	0.07354	0.06505
																							790.5	0.08963	0.08407	0.07349	0.065
																							790	0.08957	0.08401	0.07344	0.06496
																							789.5	0.08951	0.08395	0.07338	0.06493
																							789	0.08945	0.08389	0.07333	0.0649
																							788.5	0.08938	0.08382	0.07326	0.06486
																							788	0.08931	0.08376	0.0732	0.06483
																							787.5	0.08924	0.0837	0.07314	0.06479
																							787	0.08918	0.08364	0.07308	0.06475
																							786.5	0.08912	0.08358	0.07303	0.06472
																							786	0.08905	0.08352	0.07298	0.06468
																							785.5	0.089	0.08346	0.07293	0.06464
																							785	0.08894	0.08341	0.07288	0.06459
																							784.5	0.08888	0.08336	0.07283	0.06455
																							784	0.08882	0.08331	0.07278	0.06451
																							783.5	0.08877	0.08327	0.07275	0.06448
																							783	0.08871	0.08322	0.07272	0.06445
																							782.5	0.08865	0.08318	0.07268	0.06443
																							782	0.08859	0.08313	0.07263	0.06441
																							781.5	0.08852	0.08307	0.07258	0.06437
																							781	0.08846	0.08301	0.07253	0.06433
																							780.5	0.0884	0.08295	0.07248	0.06428
																							780	0.08835	0.08288	0.07243	0.06424
																							779.5	0.08829	0.08282	0.07239	0.06419
																							779	0.08823	0.08274	0.07234	0.06415
																							778.5	0.08817	0.08267	0.07229	0.06412
																							778	0.08811	0.0826	0.07223	0.06408
																							777.5	0.08804	0.08253	0.07218	0.06404
																							777	0.08798	0.08247	0.07213	0.064
																							776.5	0.08791	0.08242	0.07209	0.06398
																							776	0.08785	0.08237	0.07205	0.06396
																							775.5	0.0878	0.08233	0.07201	0.06394
																							775	0.08774	0.08229	0.07197	0.06391
																							774.5	0.08767	0.08224	0.07192	0.06387
																							774	0.0876	0.08218	0.07187	0.06383
																							773.5	0.08753	0.08212	0.07181	0.06379
																							773	0.08747	0.08206	0.07176	0.06375
																							772.5	0.0874	0.08199	0.0717	0.06371
																							772	0.08734	0.08193	0.07164	0.06367
																							771.5	0.08728	0.08187	0.07158	0.06364
																							771	0.08722	0.08181	0.07152	0.06361
																							770.5	0.08716	0.08176	0.07146	0.06357
																							770	0.0871	0.0817	0.07141	0.06353
																							769.5	0.08704	0.08164	0.07137	0.06349
																							769	0.087	0.08157	0.07132	0.06344
																							768.5	0.08695	0.08151	0.07128	0.0634
																							768	0.08688	0.08144	0.07122	0.06335
																							767.5	0.0868	0.08136	0.07116	0.0633
																							767	0.08673	0.08129	0.07109	0.06326
																							766.5	0.08666	0.08122	0.07103	0.06322
																							766	0.08659	0.08115	0.07098	0.06317
																							765.5	0.08652	0.08109	0.07092	0.06313
																							765	0.08645	0.08103	0.07086	0.06309
																							764.5	0.08639	0.08099	0.07081	0.06306
																							764	0.08632	0.08094	0.07075	0.06303
																							763.5	0.08626	0.08089	0.0707	0.06299
																							763	0.0862	0.08082	0.07064	0.06295
																							762.5	0.08615	0.08076	0.0706	0.06291
																							762	0.08609	0.08069	0.07056	0.06287
																							761.5	0.08604	0.08062	0.07051	0.06284
																							761	0.08598	0.08056	0.07046	0.0628
																							760.5	0.08592	0.08049	0.07041	0.06277
																							760	0.08586	0.08043	0.07037	0.06273
																							759.5	0.08581	0.08038	0.07034	0.0627
																							759	0.08575	0.08032	0.0703	0.06267
																							758.5	0.08569	0.08027	0.07025	0.06263
																							758	0.08562	0.08021	0.0702	0.0626
																							757.5	0.08555	0.08016	0.07013	0.06256
																							757	0.08546	0.0801	0.07005	0.06252
																							756.5	0.08538	0.08003	0.06998	0.06247
																							756	0.0853	0.07996	0.06991	0.06242
																							755.5	0.08522	0.07989	0.06984	0.06238
																							755	0.08514	0.07981	0.06978	0.06234
																							754.5	0.08507	0.07974	0.06972	0.0623
																							754	0.085	0.07967	0.06967	0.06225
																							753.5	0.08495	0.07961	0.06962	0.06221
																							753	0.08489	0.07954	0.06956	0.06216
																							752.5	0.08483	0.07948	0.06951	0.06213
																							752	0.08476	0.07941	0.06945	0.06209
																							751.5	0.08469	0.07934	0.0694	0.06204
																							751	0.08462	0.07927	0.06935	0.062
																							750.5	0.08455	0.0792	0.06929	0.06195
																							750	0.08447	0.07913	0.06923	0.0619
																							749.5	0.08441	0.07907	0.06917	0.06186
																							749	0.08434	0.07901	0.06912	0.06182
																							748.5	0.08428	0.07895	0.06908	0.06179
																							748	0.08421	0.07888	0.06904	0.06174
																							747.5	0.08415	0.07882	0.06899	0.0617
																							747	0.0841	0.07875	0.06894	0.06165
																							746.5	0.08404	0.07869	0.0689	0.06162
																							746	0.08397	0.07862	0.06884	0.06159
																							745.5	0.0839	0.07855	0.06878	0.06156
																							745	0.08382	0.07847	0.06872	0.06152
																							744.5	0.08374	0.07841	0.06867	0.06148
																							744	0.08366	0.07834	0.06861	0.06144
																							743.5	0.08359	0.07828	0.06855	0.0614
																							743	0.08352	0.07821	0.06848	0.06135
																							742.5	0.08345	0.07815	0.06842	0.06131
																							742	0.08339	0.0781	0.06837	0.06126
																							741.5	0.08333	0.07805	0.06832	0.06122
																							741	0.08326	0.07798	0.06827	0.06117
																							740.5	0.0832	0.07791	0.06822	0.06113
																							740	0.08314	0.07784	0.06816	0.06109
																							739.5	0.08308	0.07777	0.06812	0.06107
																							739	0.083	0.07769	0.06806	0.06104
																							738.5	0.08293	0.07761	0.068	0.061
																							738	0.08285	0.07753	0.06793	0.06095
																							737.5	0.08277	0.07747	0.06786	0.06091
																							737	0.08269	0.0774	0.0678	0.06086
																							736.5	0.08262	0.07733	0.06773	0.06082
																							736	0.08255	0.07726	0.06767	0.06078
																							735.5	0.08249	0.0772	0.06762	0.06074
																							735	0.08243	0.07714	0.06757	0.0607
																							734.5	0.08236	0.07709	0.06752	0.06066
																							734	0.08229	0.07702	0.06747	0.06061
																							733.5	0.08222	0.07696	0.06742	0.06057
																							733	0.08213	0.07689	0.06736	0.06052
																							732.5	0.08205	0.07682	0.06731	0.06049
																							732	0.08196	0.07674	0.06724	0.06044
																							731.5	0.08187	0.07666	0.06718	0.06039
																							731	0.08179	0.07659	0.06711	0.06034
																							730.5	0.08172	0.07652	0.06704	0.0603
																							730	0.08165	0.07646	0.06697	0.06026
																							729.5	0.0816	0.0764	0.06691	0.06022
																							729	0.08154	0.07634	0.06685	0.06018
																							728.5	0.08149	0.07627	0.0668	0.06014
																							728	0.08142	0.07621	0.06674	0.0601
																							727.5	0.08136	0.07613	0.06669	0.06006
																							727	0.08129	0.07607	0.06664	0.06002
																							726.5	0.08123	0.07601	0.06659	0.05999
																							726	0.08115	0.07595	0.06653	0.05995
																							725.5	0.08108	0.07588	0.06648	0.05991
																							725	0.081	0.07581	0.06641	0.05986
																							724.5	0.08093	0.07575	0.06636	0.05982
																							724	0.08086	0.07568	0.0663	0.05978
																							723.5	0.08079	0.07562	0.06624	0.05974
																							723	0.08072	0.07556	0.06618	0.05969
																							722.5	0.08065	0.0755	0.06613	0.05965
																							722	0.08058	0.07543	0.06607	0.0596
																							721.5	0.0805	0.07535	0.06601	0.05956
																							721	0.08042	0.07527	0.06594	0.05951
																							720.5	0.08035	0.0752	0.06589	0.05948
																							720	0.08028	0.07514	0.06584	0.05944
																							719.5	0.08022	0.07507	0.06578	0.05941
																							719	0.08014	0.075	0.06572	0.05937
																							718.5	0.08006	0.07493	0.06566	0.05933
																							718	0.07998	0.07485	0.06559	0.05928
																							717.5	0.07991	0.07479	0.06555	0.05925
																							717	0.07984	0.07472	0.06549	0.0592
																							716.5	0.07977	0.07466	0.06544	0.05916
																							716	0.0797	0.07459	0.06538	0.05911
																							715.5	0.07963	0.07452	0.06533	0.05907
																							715	0.07955	0.07444	0.06526	0.05902
																							714.5	0.07947	0.07436	0.0652	0.05896
																							714	0.07939	0.07428	0.06513	0.05891
																							713.5	0.07931	0.07421	0.06507	0.05886
																							713	0.07923	0.07413	0.065	0.05881
																							712.5	0.07915	0.07405	0.06493	0.05877
																							712	0.07908	0.07398	0.06487	0.05873
																							711.5	0.07901	0.07391	0.06481	0.0587
																							711	0.07894	0.07385	0.06475	0.05867
																							710.5	0.07888	0.07379	0.0647	0.05864
																							710	0.0788	0.07373	0.06463	0.05861
																							709.5	0.07873	0.07366	0.06457	0.05857
																							709	0.07866	0.07358	0.06451	0.05853
																							708.5	0.0786	0.0735	0.06445	0.05849
																							708	0.07853	0.07342	0.06439	0.05845
																							707.5	0.07846	0.07335	0.06433	0.0584
																							707	0.07839	0.07327	0.06427	0.05835
																							706.5	0.07831	0.0732	0.06422	0.0583
																							706	0.07823	0.07312	0.06417	0.05826
																							705.5	0.07817	0.07306	0.06412	0.05822
																							705	0.0781	0.07301	0.06407	0.05819
																							704.5	0.07804	0.07295	0.06402	0.05816
																							704	0.07796	0.07288	0.06396	0.05811
																							703.5	0.07787	0.0728	0.06389	0.05807
																							703	0.07778	0.07272	0.06383	0.05802
																							702.5	0.0777	0.07264	0.06377	0.05798
																							702	0.07762	0.07257	0.06371	0.05793
																							701.5	0.07755	0.07251	0.06365	0.05789
																							701	0.07748	0.07245	0.0636	0.05785
																							700.5	0.07742	0.07238	0.06355	0.05781
																							700	0.07735	0.07232	0.06349	0.05776
																							699.5	0.07728	0.07226	0.06343	0.05772
																							699	0.07721	0.07219	0.06336	0.05768
																							698.5	0.07714	0.07214	0.06331	0.05764
																							698	0.07706	0.07208	0.06325	0.0576
																							697.5	0.07698	0.072	0.06318	0.05756
																							697	0.07689	0.07192	0.06312	0.05752
																							696.5	0.07681	0.07183	0.06305	0.05747
																							696	0.07673	0.07175	0.06299	0.05743
																							695.5	0.07666	0.07167	0.06294	0.05739
																							695	0.07659	0.0716	0.06289	0.05735
																							694.5	0.07652	0.07154	0.06283	0.05731
																							694	0.07644	0.07147	0.06277	0.05726
																							693.5	0.07637	0.0714	0.06271	0.05722
																							693	0.07629	0.07133	0.06265	0.05717
																							692.5	0.07622	0.07127	0.06258	0.05713
																							692	0.07615	0.07121	0.06252	0.05709
																							691.5	0.07608	0.07114	0.06246	0.05706
																							691	0.07601	0.07108	0.0624	0.05703
																							690.5	0.07594	0.07102	0.06234	0.057
																							690	0.07588	0.07095	0.06228	0.05697
																							689.5	0.07582	0.07088	0.06222	0.05694
																							689	0.07575	0.07081	0.06216	0.0569
																							688.5	0.07568	0.07074	0.0621	0.05686
																							688	0.0756	0.07067	0.06204	0.05682
																							687.5	0.07553	0.07061	0.06198	0.05678
																							687	0.07545	0.07054	0.06191	0.05674
																							686.5	0.07538	0.07048	0.06184	0.0567
																							686	0.07531	0.0704	0.06177	0.05665
																							685.5	0.07524	0.07034	0.06171	0.05661
																							685	0.07518	0.07026	0.06164	0.05658
																							684.5	0.07512	0.07019	0.06157	0.05654
																							684	0.07506	0.07012	0.06149	0.0565
																							683.5	0.07499	0.07005	0.06143	0.05646
																							683	0.07493	0.06998	0.06137	0.05642
																							682.5	0.07486	0.06992	0.06131	0.05637
																							682	0.07479	0.06985	0.06125	0.05632
																							681.5	0.07472	0.06978	0.06119	0.05627
																							681	0.07465	0.06972	0.06112	0.05622
																							680.5	0.07457	0.06965	0.06106	0.05616
																							680	0.07449	0.06958	0.06101	0.0561
																							679.5	0.07441	0.06951	0.06096	0.05604
																							679	0.07432	0.06945	0.06091	0.05599
																							678.5	0.07424	0.06938	0.06087	0.05596
																							678	0.07416	0.06932	0.06082	0.05593
																							677.5	0.07408	0.06926	0.06078	0.0559
																							677	0.07401	0.06919	0.06074	0.05588
																							676.5	0.07394	0.06913	0.06071	0.05586
																							676	0.07388	0.06906	0.06066	0.05583
																							675.5	0.07381	0.069	0.06061	0.05581
																							675	0.07373	0.06892	0.06056	0.05577
																							674.5	0.07365	0.06885	0.0605	0.05573
																							674	0.07357	0.06878	0.06044	0.05568
																							673.5	0.07349	0.06871	0.06039	0.05563
																							673	0.07341	0.06864	0.06034	0.05559
																							672.5	0.07333	0.06857	0.06028	0.05554
																							672	0.07325	0.0685	0.06022	0.05551
																							671.5	0.07318	0.06843	0.06016	0.05548
																							671	0.07311	0.06836	0.0601	0.05545
																							670.5	0.07305	0.0683	0.06005	0.05543
																							670	0.07299	0.06823	0.06	0.0554
																							669.5	0.07292	0.06816	0.05994	0.05536
																							669	0.07285	0.06808	0.05988	0.05532
																							668.5	0.07277	0.06801	0.05981	0.05527
																							668	0.07268	0.06793	0.05974	0.05522
																							667.5	0.0726	0.06786	0.05967	0.05517
																							667	0.07253	0.06779	0.0596	0.05512
																							666.5	0.07246	0.06773	0.05954	0.05508
																							666	0.07239	0.06767	0.05948	0.05505
																							665.5	0.07233	0.06761	0.05941	0.05502
																							665	0.07227	0.06755	0.05935	0.05499
																							664.5	0.07221	0.06749	0.0593	0.05497
																							664	0.07214	0.06743	0.05926	0.05495
																							663.5	0.07208	0.06738	0.05922	0.05493
																							663	0.07201	0.06732	0.05917	0.05489
																							662.5	0.07194	0.06725	0.05911	0.05485
																							662	0.07185	0.06718	0.05905	0.0548
																							661.5	0.07177	0.06711	0.05899	0.05476
																							661	0.07168	0.06703	0.05893	0.05471
																							660.5	0.0716	0.06696	0.05888	0.05466
																							660	0.07151	0.06689	0.05883	0.05462
																							659.5	0.07143	0.06682	0.05878	0.05458
																							659	0.07136	0.06675	0.05873	0.05454
																							658.5	0.07128	0.06668	0.05868	0.0545
																							658	0.0712	0.0666	0.05863	0.05447
																							657.5	0.07113	0.06653	0.05857	0.05443
																							657	0.07106	0.06647	0.05851	0.05439
																							656.5	0.07099	0.0664	0.05844	0.05435
																							656	0.07091	0.06633	0.05837	0.05431
																							655.5	0.07084	0.06626	0.05831	0.05428
																							655	0.07077	0.0662	0.05825	0.05424
																							654.5	0.0707	0.06613	0.05819	0.0542
																							654	0.07062	0.06606	0.05813	0.05416
																							653.5	0.07055	0.066	0.05808	0.05411
																							653	0.07047	0.06594	0.05802	0.05407
																							652.5	0.0704	0.06587	0.05796	0.05402
																							652	0.07032	0.06579	0.0579	0.05398
																							651.5	0.07024	0.06572	0.05784	0.05394
																							651	0.07016	0.06565	0.05778	0.0539
																							650.5	0.07008	0.06559	0.05772	0.05387
																							650	0.07001	0.06552	0.05767	0.05384
																							649.5	0.06994	0.06545	0.05762	0.05381
																							649	0.06987	0.06538	0.05757	0.05378
																							648.5	0.06981	0.06532	0.05753	0.05375
																							648	0.06975	0.06526	0.05749	0.05372
																							647.5	0.06968	0.06519	0.05744	0.05368
																							647	0.0696	0.06513	0.05739	0.05364
																							646.5	0.06954	0.06506	0.05734	0.05361
																							646	0.06947	0.06499	0.05729	0.05357
																							645.5	0.06939	0.06493	0.05723	0.05354
																							645	0.0693	0.06486	0.05718	0.0535
																							644.5	0.06922	0.06479	0.05711	0.05346
																							644	0.06913	0.06471	0.05705	0.05342
																							643.5	0.06906	0.06464	0.05699	0.05338
																							643	0.06898	0.06457	0.05692	0.05335
																							642.5	0.0689	0.06449	0.05687	0.05331
																							642	0.06882	0.06442	0.05681	0.05328
																							641.5	0.06874	0.06436	0.05674	0.05324
																							641	0.06866	0.06429	0.05668	0.05319
																							640.5	0.06858	0.06422	0.05662	0.05315
																							640	0.06851	0.06415	0.05656	0.05312
																							639.5	0.06845	0.06408	0.05652	0.05309
																							639	0.06838	0.06402	0.05647	0.05306
																							638.5	0.06831	0.06396	0.05643	0.05303
																							638	0.06825	0.0639	0.05639	0.053
																							637.5	0.06818	0.06384	0.05634	0.05297
																							637	0.06812	0.06378	0.05629	0.05293
																							636.5	0.06805	0.06371	0.05624	0.0529
																							636	0.06798	0.06364	0.05619	0.05287
																							635.5	0.0679	0.06358	0.05614	0.05284
																							635	0.06782	0.06351	0.05608	0.0528
																							634.5	0.06774	0.06343	0.05601	0.05275
																							634	0.06765	0.06336	0.05594	0.0527
																							633.5	0.06758	0.06329	0.05588	0.05266
																							633	0.0675	0.06322	0.05583	0.05263
																							632.5	0.06743	0.06316	0.05578	0.0526
																							632	0.06735	0.06309	0.05572	0.05256
																							631.5	0.06729	0.06303	0.05567	0.05253
																							631	0.06722	0.06298	0.05562	0.0525
																							630.5	0.06716	0.06294	0.05557	0.05247
																							630	0.06708	0.06288	0.05552	0.05243
																							629.5	0.06701	0.06282	0.05547	0.05239
																							629	0.06694	0.06275	0.05542	0.05235
																							628.5	0.06688	0.06269	0.05537	0.05232
																							628	0.06681	0.06263	0.05533	0.05229
																							627.5	0.06674	0.06257	0.05527	0.05225
																							627	0.06667	0.06251	0.05522	0.05222
																							626.5	0.0666	0.06245	0.05517	0.0522
																							626	0.06653	0.06238	0.05512	0.05217
																							625.5	0.06646	0.06232	0.05508	0.05214
																							625	0.06639	0.06225	0.05502	0.0521
																							624.5	0.06631	0.06218	0.05496	0.05207
																							624	0.06624	0.0621	0.05491	0.05203
																							623.5	0.06616	0.06203	0.05486	0.052
																							623	0.06608	0.06195	0.0548	0.05195
																							622.5	0.06599	0.06187	0.05474	0.0519
																							622	0.06591	0.06179	0.05468	0.05186
																							621.5	0.06583	0.06172	0.05462	0.05182
																							621	0.06575	0.06165	0.05456	0.05179
																							620.5	0.06568	0.06159	0.0545	0.05175
																							620	0.0656	0.06152	0.05443	0.05172
																							619.5	0.06553	0.06146	0.05438	0.05169
																							619	0.06546	0.06141	0.05433	0.05166
																							618.5	0.0654	0.06136	0.05428	0.05163
																							618	0.06533	0.06131	0.05423	0.05161
																							617.5	0.06526	0.06126	0.05419	0.05159
																							617	0.0652	0.06121	0.05415	0.05157
																							616.5	0.06514	0.06116	0.05411	0.05155
																							616	0.06507	0.0611	0.05406	0.05152
																							615.5	0.065	0.06103	0.05401	0.05148
																							615	0.06492	0.06096	0.05395	0.05144
																							614.5	0.06485	0.06088	0.0539	0.0514
																							614	0.06477	0.06079	0.05384	0.05134
																							613.5	0.0647	0.06071	0.05378	0.0513
																							613	0.06462	0.06064	0.05372	0.05126
																							612.5	0.06455	0.06057	0.05367	0.05124
																							612	0.06448	0.06051	0.05362	0.05121
																							611.5	0.06441	0.06045	0.05357	0.05118
																							611	0.06433	0.0604	0.05352	0.05115
																							610.5	0.06426	0.06034	0.05347	0.05113
																							610	0.06419	0.06028	0.05342	0.0511
																							609.5	0.06412	0.06022	0.05336	0.05108
																							609	0.06404	0.06016	0.05331	0.05105
																							608.5	0.06398	0.06011	0.05327	0.05102
																							608	0.0639	0.06005	0.05322	0.05098
																							607.5	0.06384	0.05999	0.05318	0.05094
																							607	0.06377	0.05993	0.05313	0.05089
																							606.5	0.06371	0.05987	0.05308	0.05087
																							606	0.06364	0.05982	0.05303	0.05084
																							605.5	0.06358	0.05976	0.05298	0.05082
																							605	0.06352	0.05971	0.05293	0.05079
																							604.5	0.06346	0.05965	0.05289	0.05076
																							604	0.06339	0.05959	0.05284	0.05073
																							603.5	0.06331	0.05953	0.05279	0.0507
																							603	0.06324	0.05947	0.05274	0.05066
																							602.5	0.06316	0.05941	0.05269	0.05064
																							602	0.06309	0.05935	0.05264	0.05061
																							601.5	0.06303	0.05929	0.0526	0.05059
																							601	0.06296	0.05923	0.05255	0.05056
																							600.5	0.06289	0.05917	0.0525	0.05053
																							600	0.06283	0.05911	0.05245	0.0505
																							599.5	0.06276	0.05905	0.0524	0.05047
																							599	0.06269	0.05899	0.05236	0.05045
																							598.5	0.06263	0.05894	0.05231	0.05043
																							598	0.06256	0.05887	0.05227	0.0504
																							597.5	0.06249	0.05881	0.05222	0.05037
																							597	0.06242	0.05874	0.05217	0.05034
																							596.5	0.06234	0.05868	0.05212	0.0503
																							596	0.06227	0.05862	0.05206	0.05027
																							595.5	0.06219	0.05856	0.05201	0.05025
																							595	0.06213	0.05851	0.05196	0.05022
																							594.5	0.06207	0.05845	0.05191	0.0502
																							594	0.062	0.05839	0.05186	0.05017
																							593.5	0.06195	0.05833	0.05182	0.05014
																							593	0.06189	0.05827	0.05177	0.05011
																							592.5	0.06183	0.05821	0.05173	0.05008
																							592	0.06177	0.05815	0.05169	0.05006
																							591.5	0.06171	0.0581	0.05166	0.05004
																							591	0.06165	0.05804	0.05162	0.05001
																							590.5	0.06159	0.05799	0.05159	0.04999
																							590	0.06152	0.05793	0.05155	0.04996
																							589.5	0.06146	0.05789	0.0515	0.04994
																							589	0.06139	0.05783	0.05145	0.04992
																							588.5	0.06132	0.05778	0.0514	0.04989
																							588	0.06125	0.05772	0.05135	0.04987
																							587.5	0.06119	0.05766	0.05131	0.04984
																							587	0.06113	0.0576	0.05126	0.04981
																							586.5	0.06106	0.05754	0.05121	0.04977
																							586	0.06099	0.05748	0.05116	0.04974
																							585.5	0.06092	0.05742	0.05112	0.04972
																							585	0.06086	0.05737	0.05107	0.04969
																							584.5	0.06079	0.05732	0.05103	0.04967
																							584	0.06073	0.05727	0.05099	0.04964
																							583.5	0.06067	0.05723	0.05095	0.04962
																							583	0.06061	0.05718	0.05091	0.04959
																							582.5	0.06054	0.05713	0.05086	0.04957
																							582	0.06048	0.05708	0.05082	0.04954
																							581.5	0.06042	0.05702	0.05077	0.04951
																							581	0.06036	0.05697	0.05073	0.04948
																							580.5	0.0603	0.05691	0.05069	0.04945
																							580	0.06024	0.05686	0.05065	0.04942
																							579.5	0.06017	0.0568	0.05061	0.0494
																							579	0.06011	0.05674	0.05057	0.04939
																							578.5	0.06005	0.05668	0.05054	0.04937
																							578	0.05998	0.05663	0.0505	0.04936
																							577.5	0.05992	0.05658	0.05047	0.04935
																							577	0.05987	0.05654	0.05044	0.04934
																							576.5	0.05981	0.0565	0.05041	0.04933
																							576	0.05975	0.05646	0.05037	0.04931
																							575.5	0.05969	0.05642	0.05033	0.04929
																							575	0.05964	0.05637	0.05029	0.04927
																							574.5	0.05959	0.05632	0.05025	0.04925
																							574	0.05953	0.05626	0.05021	0.04922
																							573.5	0.05947	0.0562	0.05017	0.04919
																							573	0.05941	0.05614	0.05012	0.04916
																							572.5	0.05935	0.05608	0.05008	0.04914
																							572	0.05929	0.05603	0.05004	0.04912
																							571.5	0.05923	0.05597	0.05001	0.04909
																							571	0.05917	0.05592	0.04997	0.04907
																							570.5	0.05911	0.05588	0.04993	0.04906
																							570	0.05905	0.05584	0.0499	0.04904
																							569.5	0.05899	0.0558	0.04986	0.04902
																							569	0.05892	0.05575	0.04981	0.049
																							568.5	0.05886	0.0557	0.04978	0.04898
																							568	0.0588	0.05565	0.04974	0.04896
																							567.5	0.05874	0.0556	0.0497	0.04894
																							567	0.05868	0.05554	0.04967	0.04891
																							566.5	0.05862	0.05548	0.04963	0.04889
																							566	0.05856	0.05543	0.04959	0.04887
																							565.5	0.0585	0.05538	0.04955	0.04885
																							565	0.05845	0.05533	0.04951	0.04882
																							564.5	0.05839	0.05528	0.04946	0.04879
																							564	0.05834	0.05524	0.04942	0.04877
																							563.5	0.05829	0.0552	0.04938	0.04875
																							563	0.05823	0.05516	0.04934	0.04873
																							562.5	0.05818	0.05512	0.04931	0.04871
																							562	0.05813	0.05509	0.04929	0.0487
																							561.5	0.05808	0.05505	0.04927	0.0487
																							561	0.05803	0.05502	0.04925	0.04869
																							560.5	0.05798	0.05498	0.04923	0.04868
																							560	0.05793	0.05493	0.04921	0.04868
																							559.5	0.05788	0.05489	0.04917	0.04867
																							559	0.05783	0.05485	0.04914	0.04867
																							558.5	0.05778	0.05482	0.04911	0.04866
																							558	0.05774	0.05477	0.04906	0.04865
																							557.5	0.05769	0.05472	0.04902	0.04863
																							557	0.05765	0.05467	0.04898	0.04862
																							556.5	0.0576	0.05462	0.04894	0.0486
																							556	0.05755	0.05457	0.0489	0.04859
																							555.5	0.0575	0.05453	0.04887	0.04857
																							555	0.05745	0.05449	0.04884	0.04856
																							554.5	0.05741	0.05445	0.04882	0.04855
																							554	0.05736	0.05442	0.04879	0.04853
																							553.5	0.0573	0.05438	0.04877	0.04852
																							553	0.05724	0.05435	0.04874	0.0485
																							552.5	0.05718	0.05432	0.04872	0.04848
																							552	0.05713	0.05429	0.0487	0.04847
																							551.5	0.05708	0.05426	0.04867	0.04846
																							551	0.05703	0.05421	0.04864	0.04844
																							550.5	0.05699	0.05417	0.0486	0.04842
																							550	0.05694	0.05412	0.04857	0.04841
																							549.5	0.05689	0.05408	0.04853	0.04839
																							549	0.05683	0.05403	0.0485	0.04837
																							548.5	0.05679	0.05398	0.04847	0.04836
																							548	0.05674	0.05394	0.04845	0.04835
																							547.5	0.0567	0.05391	0.04843	0.04834
																							547	0.05665	0.05388	0.0484	0.04833
																							546.5	0.0566	0.05385	0.04837	0.04832
																							546	0.05655	0.05382	0.04834	0.0483
																							545.5	0.0565	0.05379	0.04831	0.04829
																							545	0.05645	0.05375	0.04828	0.04828
																							544.5	0.05641	0.05372	0.04825	0.04827
																							544	0.05636	0.05368	0.04823	0.04827
																							543.5	0.05631	0.05363	0.0482	0.04826
																							543	0.05626	0.05359	0.04817	0.04825
																							542.5	0.05621	0.05355	0.04815	0.04824
																							542	0.05616	0.0535	0.04812	0.04822
																							541.5	0.05611	0.05346	0.04809	0.04821
																							541	0.05607	0.05342	0.04806	0.0482
																							540.5	0.05602	0.05339	0.04803	0.0482
																							540	0.05598	0.05335	0.048	0.04819
																							539.5	0.05593	0.05331	0.04797	0.04818
																							539	0.05589	0.05328	0.04793	0.04817
																							538.5	0.05585	0.05324	0.0479	0.04815
																							538	0.05581	0.0532	0.04788	0.04815
																							537.5	0.05577	0.05316	0.04785	0.04814
																							537	0.05572	0.05312	0.04783	0.04813
																							536.5	0.05568	0.05309	0.04781	0.04812
																							536	0.05563	0.05305	0.04779	0.04812
																							535.5	0.05559	0.05301	0.04777	0.0481
																							535	0.05555	0.05298	0.04775	0.04809
																							534.5	0.05552	0.05295	0.04773	0.04808
																							534	0.05549	0.05293	0.04772	0.04808
																							533.5	0.05546	0.0529	0.04771	0.04808
																							533	0.05542	0.05288	0.04769	0.04809
																							532.5	0.05538	0.05286	0.04768	0.04809
																							532	0.05535	0.05283	0.04765	0.04809
																							531.5	0.05531	0.0528	0.04762	0.04809
																							531	0.05526	0.05276	0.04759	0.04809
																							530.5	0.0552	0.05273	0.04755	0.04807
																							530	0.05515	0.05269	0.04752	0.04807
																							529.5	0.0551	0.05266	0.04749	0.04806
																							529	0.05506	0.05263	0.04747	0.04805
																							528.5	0.05502	0.0526	0.04745	0.04803
																							528	0.05497	0.05257	0.04743	0.04802
																							527.5	0.05494	0.05253	0.04741	0.04801
																							527	0.0549	0.0525	0.0474	0.04799
																							526.5	0.05487	0.05247	0.04738	0.04798
																							526	0.05484	0.05244	0.04737	0.04797
																							525.5	0.05481	0.05241	0.04735	0.04796
																							525	0.05477	0.05237	0.04733	0.04795
																							524.5	0.05473	0.05233	0.04731	0.04795
																							524	0.05469	0.0523	0.04728	0.04794
																							523.5	0.05465	0.05228	0.04726	0.04794
																							523	0.05462	0.05226	0.04724	0.04794
																							522.5	0.05458	0.05224	0.04722	0.04794
																							522	0.05455	0.05222	0.04721	0.04795
																							521.5	0.05452	0.05219	0.0472	0.04795
																							521	0.05448	0.05216	0.04717	0.04795
																							520.5	0.05445	0.05214	0.04715	0.04795
																							520	0.05442	0.05212	0.04714	0.04794
																							519.5	0.0544	0.0521	0.04713	0.04794
																							519	0.05436	0.05207	0.04711	0.04794
																							518.5	0.05433	0.05204	0.0471	0.04793
																							518	0.0543	0.052	0.04708	0.04793
																							517.5	0.05427	0.05197	0.04706	0.04792
																							517	0.05423	0.05195	0.04704	0.04791
																							516.5	0.05419	0.05192	0.04701	0.04791
																							516	0.05415	0.05189	0.04699	0.0479
																							515.5	0.05412	0.05186	0.04697	0.0479
																							515	0.05408	0.05183	0.04695	0.0479
																							514.5	0.05405	0.05181	0.04693	0.0479
																							514	0.05402	0.0518	0.04692	0.0479
																							513.5	0.05399	0.05179	0.04692	0.04791
																							513	0.05396	0.05177	0.04692	0.04792
																							512.5	0.05393	0.05175	0.04691	0.04792
																							512	0.0539	0.05172	0.0469	0.04791
																							511.5	0.05387	0.05169	0.04689	0.0479
																							511	0.05384	0.05167	0.04687	0.0479
																							510.5	0.05381	0.05164	0.04686	0.04789
																							510	0.05378	0.05161	0.04684	0.04788
																							509.5	0.05376	0.05159	0.04683	0.04788
																							509	0.05373	0.05157	0.04682	0.04788
																							508.5	0.05371	0.05156	0.04681	0.04788
																							508	0.05369	0.05154	0.0468	0.04789
																							507.5	0.05367	0.05153	0.0468	0.04791
																							507	0.05365	0.05152	0.04681	0.04793
																							506.5	0.05363	0.05151	0.04681	0.04795
																							506	0.0536	0.0515	0.0468	0.04796
																							505.5	0.05357	0.05149	0.0468	0.04796
																							505	0.05354	0.05147	0.04679	0.04796
																							504.5	0.05351	0.05144	0.04677	0.04795
																							504	0.05349	0.05142	0.04676	0.04794
																							503.5	0.05347	0.05139	0.04674	0.04793
																							503	0.05345	0.05137	0.04672	0.04792
																							502.5	0.05343	0.05135	0.0467	0.04792
																							502	0.05341	0.05134	0.04669	0.04792
																							501.5	0.05339	0.05132	0.04667	0.04793
																							501	0.05337	0.0513	0.04666	0.04794
																							500.5	0.05336	0.05129	0.04665	0.04795
																							500	0.05334	0.05128	0.04665	0.04796
																							499.5	0.05333	0.05127	0.04664	0.04797
																							499	0.05331	0.05126	0.04664	0.04797
																							498.5	0.05329	0.05125	0.04664	0.04798
																							498	0.05327	0.05125	0.04663	0.04799
																							497.5	0.05325	0.05124	0.04663	0.048
																							497	0.05323	0.05123	0.04664	0.04801
																							496.5	0.05322	0.05122	0.04664	0.04802
																							496	0.05321	0.05121	0.04664	0.04803
																							495.5	0.05319	0.0512	0.04663	0.04805
																							495	0.05317	0.05119	0.04663	0.04806
																							494.5	0.05315	0.05118	0.04663	0.04806
																							494	0.05313	0.05116	0.04662	0.04807
																							493.5	0.05311	0.05114	0.04663	0.04808
																							493	0.05309	0.05112	0.04663	0.04808
																							492.5	0.05307	0.0511	0.04664	0.04808
																							492	0.05305	0.05109	0.04664	0.04808
																							491.5	0.05302	0.05108	0.04663	0.04808
																							491	0.053	0.05107	0.04662	0.04809
																							490.5	0.05299	0.05106	0.04661	0.04809
																							490	0.05297	0.05104	0.04661	0.04809
																							489.5	0.05296	0.05104	0.0466	0.04809
																							489	0.05295	0.05103	0.04659	0.0481
																							488.5	0.05294	0.05104	0.04658	0.04811
																							488	0.05293	0.05104	0.04658	0.04812
																							487.5	0.05291	0.05103	0.04658	0.04813
																							487	0.0529	0.05101	0.04658	0.04814
																							486.5	0.05289	0.051	0.04659	0.04814
																							486	0.05288	0.051	0.0466	0.04816
																							485.5	0.05288	0.051	0.04662	0.04817
																							485	0.05287	0.051	0.04662	0.04819
																							484.5	0.05287	0.051	0.04663	0.04821
																							484	0.05287	0.051	0.04663	0.04823
																							483.5	0.05286	0.051	0.04663	0.04824
																							483	0.05286	0.05099	0.04663	0.04825
																							482.5	0.05285	0.051	0.04664	0.04827
																							482	0.05285	0.051	0.04664	0.04828
																							481.5	0.05284	0.05101	0.04664	0.04829
																							481	0.05283	0.05101	0.04664	0.0483
																							480.5	0.05281	0.051	0.04664	0.04831
																							480	0.05281	0.05101	0.04664	0.04832
																							479.5	0.05281	0.05101	0.04665	0.04833
																							479	0.05281	0.05101	0.04666	0.04834
																							478.5	0.05281	0.05101	0.04667	0.04836
																							478	0.05281	0.05102	0.04667	0.04837
																							477.5	0.05281	0.05102	0.04668	0.04839
																							477	0.0528	0.05103	0.04669	0.04841
																							476.5	0.0528	0.05103	0.0467	0.04842
																							476	0.0528	0.05104	0.04671	0.04843
																							475.5	0.05279	0.05104	0.04671	0.04844
																							475	0.05279	0.05104	0.04672	0.04845
																							474.5	0.05278	0.05104	0.04672	0.04845
																							474	0.05277	0.05103	0.04673	0.04846
																							473.5	0.05276	0.05103	0.04674	0.04847
																							473	0.05276	0.05102	0.04675	0.04848
																							472.5	0.05277	0.05102	0.04676	0.0485
																							472	0.05277	0.05102	0.04677	0.04852
																							471.5	0.05277	0.05102	0.04678	0.04853
																							471	0.05277	0.05103	0.04679	0.04856
																							470.5	0.05278	0.05104	0.04681	0.04858
																							470	0.05279	0.05105	0.04682	0.0486
																							469.5	0.0528	0.05107	0.04684	0.04863
																							469	0.05281	0.05109	0.04685	0.04865
																							468.5	0.05282	0.05111	0.04686	0.04867
																							468	0.05283	0.05112	0.04687	0.04869
																							467.5	0.05283	0.05112	0.04689	0.0487
																							467	0.05284	0.05113	0.0469	0.04873
																							466.5	0.05286	0.05115	0.04692	0.04876
																							466	0.05288	0.05117	0.04695	0.04879
																							465.5	0.0529	0.0512	0.04698	0.04882
																							465	0.05292	0.05122	0.04701	0.04885
																							464.5	0.05293	0.05123	0.04704	0.04887
																							464	0.05294	0.05124	0.04706	0.0489
																							463.5	0.05294	0.05125	0.04709	0.04892
																							463	0.05295	0.05126	0.04711	0.04894
																							462.5	0.05295	0.05126	0.04712	0.04895
																							462	0.05295	0.05126	0.04714	0.04895
																							461.5	0.05296	0.05126	0.04716	0.04896
																							461	0.05297	0.05128	0.04717	0.04897
																							460.5	0.05299	0.05129	0.04719	0.04898
																							460	0.05301	0.05132	0.04721	0.049
																							459.5	0.05303	0.05135	0.04724	0.04903
																							459	0.05306	0.05138	0.04727	0.04907
																							458.5	0.05309	0.05142	0.04731	0.04911
																							458	0.05313	0.05146	0.04734	0.04915
																							457.5	0.05316	0.05149	0.04738	0.04919
																							457	0.05319	0.05152	0.04741	0.04922
																							456.5	0.05322	0.05156	0.04744	0.04926
																							456	0.05324	0.05159	0.04748	0.0493
																							455.5	0.05327	0.05163	0.04751	0.04934
																							455	0.0533	0.05166	0.04756	0.04938
																							454.5	0.05333	0.0517	0.0476	0.04942
																							454	0.05336	0.05175	0.04763	0.04945
																							453.5	0.0534	0.05179	0.04767	0.04949
																							453	0.05344	0.05183	0.0477	0.04953
																							452.5	0.05347	0.05188	0.04774	0.04956
																							452	0.05351	0.05192	0.04777	0.0496
																							451.5	0.05354	0.05195	0.0478	0.04964
																							451	0.05357	0.05199	0.04783	0.04966
																							450.5	0.0536	0.05202	0.04786	0.04969
																							450	0.05364	0.05205	0.04789	0.04972
																							449.5	0.05366	0.05208	0.04793	0.04975
																							449	0.05369	0.0521	0.04796	0.04978
																							448.5	0.05371	0.05212	0.04799	0.04981
																							448	0.05374	0.05213	0.04802	0.04984
																							447.5	0.05377	0.05215	0.04805	0.04986
																							447	0.0538	0.05217	0.04808	0.04988
																							446.5	0.05383	0.0522	0.04811	0.04991
																							446	0.05386	0.05224	0.04815	0.04994
																							445.5	0.0539	0.05228	0.04819	0.04996
																							445	0.05393	0.05232	0.04822	0.04999
																							444.5	0.05398	0.05237	0.04827	0.05003
																							444	0.05402	0.05242	0.04831	0.05006
																							443.5	0.05406	0.05247	0.04836	0.0501
																							443	0.0541	0.0525	0.04839	0.05013
																							442.5	0.05413	0.05253	0.04842	0.05015
																							442	0.05416	0.05256	0.04846	0.05018
																							441.5	0.05419	0.05258	0.04849	0.05021
																							441	0.05422	0.0526	0.04851	0.05023
																							440.5	0.05425	0.05262	0.04854	0.05025
																							440	0.05428	0.05265	0.04857	0.05028
																							439.5	0.05431	0.05267	0.0486	0.05031
																							439	0.05434	0.0527	0.04862	0.05033
																							438.5	0.05437	0.05273	0.04865	0.05036
																							438	0.05441	0.05276	0.04868	0.05039
																							437.5	0.05444	0.05279	0.04871	0.05043
																							437	0.05447	0.05282	0.04875	0.05046
																							436.5	0.0545	0.05285	0.04879	0.05049
																							436	0.05452	0.05288	0.04882	0.05051
																							435.5	0.05454	0.0529	0.04886	0.05054
																							435	0.05457	0.05293	0.0489	0.05056
																							434.5	0.05459	0.05295	0.04894	0.05057
																							434	0.05462	0.05298	0.04897	0.05059
																							433.5	0.05464	0.05301	0.04899	0.0506
																							433	0.05467	0.05304	0.04902	0.05061
																							432.5	0.0547	0.05306	0.04905	0.05063
																							432	0.05473	0.05309	0.04908	0.05064
																							431.5	0.05476	0.05312	0.0491	0.05066
																							431	0.05478	0.05315	0.04912	0.05067
																							430.5	0.05481	0.05318	0.04915	0.05069
																							430	0.05484	0.05321	0.04918	0.05071
																							429.5	0.05487	0.05324	0.04921	0.05074
																							429	0.05491	0.05328	0.04924	0.05077
																							428.5	0.05494	0.0533	0.04927	0.0508
																							428	0.05497	0.05333	0.0493	0.05083
																							427.5	0.05501	0.05336	0.04934	0.05086
																							427	0.05505	0.05338	0.04938	0.05089
																							426.5	0.05508	0.0534	0.04942	0.05091
																							426	0.05511	0.05343	0.04945	0.05093
																							425.5	0.05513	0.05345	0.04948	0.05095
																							425	0.05516	0.05348	0.04951	0.05096
																							424.5	0.05519	0.0535	0.04952	0.05097
																							424	0.05522	0.05354	0.04955	0.05097
																							423.5	0.05527	0.05359	0.04958	0.05099
																							423	0.05531	0.05365	0.04963	0.05101
																							422.5	0.05536	0.05371	0.04968	0.05103
																							422	0.05541	0.05376	0.04972	0.05105
																							421.5	0.05546	0.05381	0.04977	0.05107
																							421	0.05551	0.05386	0.04981	0.0511
																							420.5	0.05555	0.0539	0.04986	0.05113
																							420	0.05559	0.05394	0.04991	0.05116
																							419.5	0.05563	0.05397	0.04994	0.05119
																							419	0.05566	0.054	0.04998	0.05122
																							418.5	0.05568	0.05402	0.05	0.05124
																							418	0.05571	0.05404	0.05003	0.05125
																							417.5	0.05574	0.05407	0.05006	0.05126
																							417	0.05579	0.0541	0.05009	0.05128
																							416.5	0.05584	0.05415	0.05012	0.0513
																							416	0.0559	0.05419	0.05017	0.05133
																							415.5	0.05595	0.05423	0.05021	0.05135
																							415	0.056	0.05426	0.05024	0.05136
																							414.5	0.05605	0.0543	0.05027	0.05137
																							414	0.0561	0.05434	0.05031	0.0514
																							413.5	0.05615	0.05439	0.05036	0.05144
																							413	0.05619	0.05444	0.05042	0.05149
																							412.5	0.05622	0.05448	0.05047	0.05152
																							412	0.05625	0.05452	0.05052	0.05154
																							411.5	0.05628	0.05455	0.05056	0.05155
																							411	0.05631	0.05459	0.0506	0.05156
																							410.5	0.05633	0.05461	0.05063	0.05156
																							410	0.05637	0.05465	0.05066	0.05157
																							409.5	0.05641	0.05467	0.05068	0.05158
																							409	0.05645	0.05471	0.0507	0.05158
																							408.5	0.05648	0.05474	0.05072	0.05158
																							408	0.05651	0.05477	0.05074	0.05157
																							407.5	0.05655	0.05481	0.05078	0.05158
																							407	0.05658	0.05485	0.05082	0.0516
																							406.5	0.05661	0.05489	0.05087	0.05162
																							406	0.05665	0.05493	0.0509	0.05163
																							405.5	0.05669	0.05497	0.05095	0.05164
																							405	0.05674	0.055	0.05099	0.05164
																							404.5	0.05679	0.05504	0.05103	0.05165
																							404	0.05684	0.05509	0.05108	0.05167
																							403.5	0.0569	0.05514	0.05112	0.0517
																							403	0.05696	0.05519	0.05118	0.05173
																							402.5	0.05703	0.05525	0.05124	0.05176
																							402	0.0571	0.05532	0.0513	0.0518
[truncated: 4 more rows]

## Sheet: Fig.3
Fig. 3c				Fig. 3d					Fig. 3f
0-ION E					0-ION E		5-ION E		5-ION E
Z	Position[nm]	Deflection		displacement (mm)	force (N)	displacement (mm)	force (N)		Z	Position[nm]	Deflection
-1182.57	21.3538	21.687		0.00425	0.00749	0.004	0.00574		-59.4138	21.0846	21.3153
-1181.59	21.1102	21.5588		0.00513	0.05571	0.00475	0.02618		-58.4362	20.8154	21.1359
-1180.61	20.8411	21.3794		0.00588	0.14013	0.00538	0.06007		-57.4587	20.5591	20.9308
-1179.64	20.5975	21.1743		0.00663	0.29918	0.006	0.10891		-56.4811	20.3284	20.7001
-1178.66	20.3412	20.9692		0.00738	0.41777	0.00663	0.16239		-55.5036	20.0464	20.4437
-1177.68	20.072	20.7513		0.00813	0.59961	0.0075	0.20949		-54.526	19.8029	20.2258
-1176.7	19.8029	20.5463		0.00875	0.6127	0.00875	0.2501		-53.5485	19.5593	19.9951
-1175.73	19.5593	20.3412		0.00938	0.69853	0.01	0.28955		-52.5709	19.303	19.7516
-1174.75	19.303	20.1233		0.01	0.72152	0.01088	0.33325		-51.5934	19.0338	19.5081
-1173.77	19.021	19.9182		0.01063	0.74395	0.01163	0.38354		-50.6158	18.7903	19.2773
-1172.79	18.7646	19.7003		0.01175	0.76569	0.01238	0.43812		-49.6382	18.5596	19.0466
-1171.82	18.5211	19.4824		0.01313	0.78678	0.01325	0.4965		-48.6607	18.2904	18.8159
-1170.84	18.2648	19.2645		0.01425	0.80738	0.014	0.5585		-47.6831	18.0597	18.5852
-1169.86	18.0212	19.0466		0.015	0.82744	0.01463	0.61766		-46.7056	17.7905	18.3417
-1168.88	17.7521	18.8416		0.01588	0.84761	0.01538	0.67015		-45.728	17.5342	18.111
-1167.91	17.4957	18.598		0.01663	0.87112	0.01613	0.71971		-44.7505	17.2778	17.8803
-1166.93	17.2522	18.3673		0.01738	0.90027	0.01675	0.7692		-43.7729	17.0087	17.6752
-1165.95	16.9959	18.1622		0.01813	0.93266	0.01788	0.81884		-42.7954	16.778	17.4573
-1164.97	16.7267	17.9315		0.01875	0.96431	0.01913	0.86824		-41.8178	16.5216	17.2266
-1164	16.4832	17.7136		0.0195	0.99293	0.02013	0.91952		-40.8403	16.2653	16.9959
-1163.02	16.214	17.4957		0.02013	1.01821	0.02088	0.98141		-39.8627	16.0217	16.8036
-1162.04	15.9576	17.2778		0.021	1.04202	0.02175	1.0629		-38.8852	15.7526	16.5857
-1161.06	15.6885	17.0471		0.02238	1.06607	0.0225	1.16137		-37.9076	15.4962	16.355
-1160.09	15.4321	16.8164		0.02338	1.09008	0.02325	1.2653		-36.93	15.2527	16.1499
-1159.11	15.1886	16.5985		0.02413	1.1133	0.024	1.36476		-35.9525	14.9963	15.932
-1158.13	14.9322	16.3806		0.025	1.13473	0.02475	1.45687		-34.9749	14.7272	15.7269
-1157.15	14.6887	16.1499		0.02575	1.15568	0.02538	1.54346		-33.9974	14.4836	15.509
-1156.18	14.4324	15.932		0.0265	1.18183	0.02588	1.62611		-33.0198	14.2273	15.2911
-1155.2	14.176	15.7269		0.02738	1.21716	0.0265	1.70546		-32.0423	13.971	15.0861
-1154.22	13.9197	15.4962		0.02813	1.25828	0.02725	1.78259		-31.0647	13.7274	14.881
-1153.24	13.6633	15.2783		0.02888	1.29867	0.02838	1.85682		-30.0872	13.4711	14.6631
-1152.27	13.4198	15.0476		0.02938	1.33518	0.02975	1.92733		-29.1096	13.2147	14.458
-1151.29	13.1634	14.8169		0.03	1.36846	0.03088	1.99944		-28.132	12.9712	14.2529
-1150.31	12.9071	14.5862		0.03063	1.39987	0.03163	2.08408		-27.1545	12.7277	14.035
-1149.33	12.6508	14.3683		0.03163	1.42932	0.03238	2.18867		-26.1769	12.4585	13.83
-1148.35	12.4072	14.1504		0.03288	1.45653	0.03325	2.30997		-25.1994	12.2021	13.6121
-1147.38	12.1765	13.9197		0.03413	1.48249	0.034	2.43497		-24.2218	11.9458	13.407
-1146.4	11.933	13.7146		0.03488	1.50894	0.03475	2.55043		-23.2443	11.7023	13.2019
-1145.42	11.6895	13.4711		0.03575	1.53904	0.03538	2.6533		-22.2667	11.4331	12.984
-1144.44	11.4587	13.2275		0.0365	1.57712	0.036	2.74825		-21.2892	11.1896	12.7918
-1143.47	11.2024	13.0225		0.03738	1.62255	0.03663	2.83914		-20.3116	10.946	12.5739
-1142.49	10.9589	12.7918		0.03813	1.6688	0.0375	2.92605		-19.3341	10.6897	12.3816
-1141.51	10.7153	12.5739		0.03875	1.71054	0.03875	3.00786		-18.3565	10.4334	12.1765
-1140.53	10.459	12.3431		0.03938	1.74759	0.04	3.08598		-17.3789	10.1898	11.9458
-1139.56	10.2283	12.1124		0.04	1.78337	0.04075	3.16803		-16.4014	9.93347	11.7407
-1138.58	9.99756	11.8945		0.04075	1.82023	0.04163	3.26446		-15.4238	9.67712	11.5356
-1137.6	9.71558	11.6766		0.042	1.85561	0.04238	3.3793		-14.4463	9.43359	11.3049
-1136.62	9.47205	11.4459		0.04338	1.88685	0.04313	3.50366		-13.4687	9.19006	11.0998
-1135.65	9.24133	11.2152		0.04425	1.91549	0.044	3.62263		-12.4912	8.94653	10.8948
-1134.67	9.01062	10.9973		0.045	1.9437	0.04475	3.72899		-11.5136	8.66455	10.6769
-1133.69	8.76709	10.7922		0.04575	1.97384	0.04538	3.82574		-10.5361	8.4082	10.4718
-1132.71	8.53638	10.5743		0.04663	2.01012	0.046	3.91785		-9.55851	8.17749	10.2795
-1131.74	8.29285	10.3565		0.04738	2.05468	0.0465	4.0075		-8.58096	7.92114	10.0745
-1130.76	8.08777	10.1257		0.04813	2.10492	0.04738	4.09363		-7.6034	7.6648	9.85657
-1129.78	7.85706	9.90784		0.04875	2.1564	0.0485	4.17411		-6.62585	7.40845	9.63867
-1128.8	7.62634	9.66431		0.04938	2.2055	0.04988	4.25056		-5.6483	7.16492	9.43359
-1127.83	7.39563	9.44641		0.05	2.25218	0.05075	4.33052		-4.67074	6.90857	9.2157
-1126.85	7.16492	9.24133		0.05075	2.29796	0.05163	4.42405		-3.69319	6.67786	8.9978
-1125.87	6.94702	9.01062		0.05188	2.34137	0.05238	4.53709		-2.71563	6.42151	8.79272
-1124.89	6.72913	8.77991		0.05338	2.3802	0.05325	4.66442		-1.73808	6.17798	8.58765
-1123.92	6.49841	8.56201		0.05413	2.41602	0.054	4.79166		-0.76052	5.896	8.34412
-1122.94	6.28052	8.35693		0.055	2.45239	0.05475	4.90783		0.21703	5.61401	8.13904
-1121.96	6.07544	8.12622		0.05575	2.49257	0.05538	5.01204		1.19459	5.35767	7.94678
-1120.98	5.84473	7.90833		0.0565	2.54072	0.05613	5.10804		2.17214	5.0885	7.71606
-1120.01	5.62683	7.67761		0.05738	2.59781	0.05675	5.19929		3.1497	4.85779	7.49817
-1119.03	5.42175	7.48535		0.05813	2.65932	0.05788	5.28803		4.12725	4.61426	7.29309
-1118.05	5.21668	7.25464		0.05875	2.71974	0.05913	5.37494		5.10481	4.35791	7.0752
-1117.07	5.0116	7.03674		0.05938	2.77594	0.06013	5.46236		6.08236	4.11438	6.88293
-1116.1	4.81934	6.83167		0.06013	2.82804	0.06088	5.55746		7.05992	3.87085	6.65222
-1115.12	4.61426	6.61377		0.061	2.87727	0.06163	5.66735		8.03747	3.60168	6.43433
-1114.14	4.422	6.38306		0.06225	2.92279	0.0625	5.7898		9.01502	3.37097	6.24207
-1113.16	4.25537	6.17798		0.0635	2.96447	0.06325	5.91323		9.99258	3.11462	6.02417
-1112.19	4.07593	5.9729		0.06438	3.0052	0.064	6.0283		10.9701	2.87109	5.80627
-1111.21	3.93494	5.75501		0.06513	3.04664	0.06463	6.13443		11.9477	2.62756	5.58838
-1110.23	3.78113	5.53711		0.06588	3.08998	0.06538	6.23433		12.9252	2.3584	5.3833
-1109.25	3.66577	5.31921		0.06675	3.14007	0.066	6.32925		13.9028	2.11487	5.19104
-1108.28	3.52478	5.10132		0.06738	3.20177	0.0665	6.42053		14.8803	1.88416	4.96033
-1107.3	3.39661	4.90906		0.06813	3.27361	0.06725	6.50948		15.8579	1.64063	4.75525
-1106.32	3.29407	4.69116		0.06888	3.34752	0.06838	6.59537		16.8355	1.3971	4.53735
-1105.34	3.20435	4.48608		0.06938	3.41593	0.06975	6.67718		17.813	1.15356	4.33228
-1104.37	3.14026	4.28101		0.07	3.47791	0.07075	6.75925		18.7906	0.91003	4.11438
-1103.39	3.03772	4.06311		0.07063	3.53548	0.0715	6.85242		19.7681	0.6665	3.9093
-1102.41	2.96082	3.88367		0.07163	3.58872	0.07238	6.96642		20.7457	0.42297	3.70422
-1101.43	2.89673	3.66577		0.07288	3.63816	0.07325	7.09992		21.7232	0.16663	3.47351
-1100.46	2.85828	3.48633		0.07413	3.68756	0.074	7.23858		22.7008	-0.05127	3.28125
-1099.48	2.78137	3.28125		0.07488	3.74071	0.07475	7.36693		23.6783	-0.25635	3.06335
-1098.5	2.7301	3.06335		0.07575	3.80077	0.07538	7.48049		24.6559	-0.43579	2.83264
-1097.52	2.67883	2.87109		0.0765	3.87224	0.076	7.58435		25.6334	-0.43579	2.61475
-1096.54	2.60193	2.69165		0.07738	3.957	0.07663	7.68348		26.611	-0.08972	2.40967
-1095.57	2.51221	2.48657		0.07813	4.04975	0.0775	7.77895		27.5886	0.01282	2.20459
-1094.59	2.44812	2.28149		0.07875	4.14168	0.07875	7.87005		28.5661	0.03845	1.99951
-1093.61	2.39685	2.11487		0.07938	4.22805	0.08	7.95773		29.5437	0.02563	1.79443
-1092.63	2.34558	1.92261		0.08	4.31024	0.08088	8.04863		30.5212	0.01282	1.57654
-1091.66	2.28149	1.74316		0.08088	4.39086	0.08163	8.15495		31.4988	0.03845	1.35864
-1090.68	2.19177	1.5509		0.082	4.47016	0.08238	8.28373		32.4763	0.03845	1.15356
-1089.7	2.11487	1.37146		0.08338	4.54788	0.08313	8.42573		33.4539	0.02563	0.94849
-1088.72	2.07642	1.20483		0.08413	4.62426	0.084	8.56225		34.4314	0.05127	0.71777
-1087.75	2.0636	1.02539		0.085	4.6986	0.08475	8.6829		35.409	0.02563	0.52551
-1086.77	2.02515	0.84595		0.08575	4.77273	0.08538	8.78951		36.3865	0.02563	0.32043
-1085.79	1.97388	0.67932		0.0865	4.85455	0.086	8.88815		37.3641	0.03845	0.10254
-1084.81	1.90979	0.53833		0.08738	4.95378	0.0865	8.98404		38.3417	0.02563	-0.11536
-1083.84	1.88416	0.38452		0.08813	5.07229	0.08738	9.07892		39.3192	0.03845	-0.33325
-1082.86	1.87134	0.24353		0.08875	5.199	0.0885	9.17041		40.2968	0.03845	-0.53833
-1081.88	1.82007	0.10254		0.08938	5.31824	0.09	9.25681		41.2743	0.03845	-0.73059
-1080.9	1.7688	-0.01282		0.09	5.42412	0.09088	9.34428		42.2519	0.05127	-0.94849
-1079.93	1.71753	-0.12817		0.09063	5.52135	0.09163	9.44724		43.2294	0.05127	-1.16638
-1078.95	1.67908	-0.28198		0.09175	5.61479	0.0925	9.57708		44.207	0.03845	-1.35864
-1077.97	1.66626	-0.3717		0.09325	5.70545	0.09325	9.72753		45.1845	0.03845	-1.56372
-1076.99	1.60217	-0.43579		0.09413	5.79343	0.094	9.87808		46.1621	0.03845	-1.7688
-1076.02	1.53809	-0.55115		0.095	5.87963	0.09475	10.0135		47.1397	0.02563	-1.9867
-1075.04	1.474	-0.62805		0.09575	5.96889	0.09538	10.1333		48.1172	0.03845	-2.19177
-1074.06	1.44836	-0.69214		0.09663	6.07114	0.09613	10.2425		49.0948	0.02563	-2.40967
-1073.08	1.42273	-0.79468		0.09738	6.19361	0.09675	10.3444		50.0723	0.05127	-2.61475
-1072.11	1.38428	-0.85877		0.098	6.33022	0.09788	10.4418		51.0499	0.03845	-2.81982
-1071.13	1.32019	-0.91003		0.09875	6.46459	0.09913	10.5378		52.0274	0.03845	-3.0249
-1070.15	1.2561	-0.97412		0.0995	6.5855	0.1	10.6349		53.005	0.05127	-3.22998
-1069.17	1.19202	-0.99976		0.10013	6.69375	0.10075	10.7404		53.9825	0.05127	-3.43506
-1068.2	1.15357	-1.02539		0.101	6.79525	0.10163	10.8643		54.9601	0.05127	-3.62732
-1067.22	1.1023	-1.06384		0.10238	6.89449	0.10238	11.0056		55.9376	0.03845	-3.8324
-1066.24	1.06384	-1.11511		0.10338	6.99279	0.10313	11.1492		56.9152	0.03845	-4.02466
-1065.26	1.02539	-1.15357		0.10425	7.08833	0.104	11.281		57.8927	0.03845	-4.2041
-1064.29	0.98694	-1.15357		0.105	7.17917	0.10475	11.4004		58.8703	0.02563	-4.422
-1063.31	0.94849	-1.12793		0.10588	7.2693	0.10538	11.5139		59.8479	0.03845	-4.60144
-1062.33	0.91003	-1.12793		0.10663	7.37146	0.106	11.6257		60.8254	0.02563	-4.7937
-1061.35	0.84595	-1.14075		0.10738	7.49823	0.1065	11.7354		61.803	0.03845	-4.98596
-1060.38	0.8075	-1.16638		0.10813	7.64759	0.10738	11.841		62.7805	0.03845	-5.16541
-1059.4	0.76904	-1.15357		0.10888	7.80069	0.1085	11.9406		63.7581	0.03845	-5.34485
-1058.42	0.70496	-1.11511		0.10938	7.93963	0.10988	12.0344		64.7356	0.03845	-5.51148
-1057.44	0.69214	-1.06384		0.11	8.06141	0.11075	12.1294		65.7132	0.03845	-5.66528
-1056.47	0.65369	-1.03821		0.11063	8.17242	0.1115	12.2402		66.6907	0.03845	-4.44763
-1055.49	0.61524	-1.02539		0.11163	8.2774	0.11225	12.3794		67.6683	0.05127	-1.62781
-1054.51	0.57678	-1.01257		0.113	8.37833	0.11313	12.5421		68.6458	0.03845	-0.57678
-1053.53	0.55115	-1.01257		0.11413	8.47661	0.114	12.7059		69.6234	0.05127	-0.19226
-1052.56	0.52551	-1.01257		0.11488	8.57501	0.11463	12.8524		70.601	0.05127	-0.03845
-1051.58	0.52551	-0.99976		0.11563	8.68071	0.11538	12.9818		71.5785	0.02563	0.01282
-1050.6	0.48706	-0.98694		0.1165	8.80397	0.116	13.105		72.5561	0.03845	0.02563
-1049.62	0.44861	-0.94849		0.11738	8.94737	0.11663	13.2272		73.5336	0.02563	0.02563
-1048.65	0.42297	-0.92285		0.11813	9.09848	0.1175	13.3454		74.5112	0.02563	0.02563
-1047.67	0.38452	-0.85877		0.11888	9.24063	0.11888	13.4563		75.4887	0.05127	0.02563
-1046.69	0.3717	-0.85877		0.1195	9.36821	0.12	13.5619		76.4663	0.03845	0.02563
-1045.71	0.35889	-0.82031		0.12	9.48614	0.12075	13.6725		77.4438	0.03845	0.03845
-1044.73	0.33325	-0.76904		0.12088	9.59962	0.1215	13.8039		78.4214	0.05127	0.02563
-1043.76	0.2948	-0.73059		0.122	9.71082	0.12225	13.9627		79.3989	0.03845	0.02563
-1042.78	0.25635	-0.70496		0.12338	9.81941	0.12313	14.134		80.3765	0.03845	0.03845
-1041.8	0.24353	-0.6665		0.12413	9.92215	0.124	14.2942		81.3541	0.03845	0.02563
-1040.82	0.2179	-0.64087		0.125	10.0168	0.12463	14.4349		82.3316	0.03845	0.02563
-1039.85	0.23071	-0.64087		0.12575	10.1092	0.12538	14.564		83.3092	0.03845	0.02563
-1038.87	0.20508	-0.61524		0.1265	10.2136	0.126	14.69		84.2867	0.03845	0.02563
-1037.89	0.20508	-0.5896		0.12738	10.3445	0.1265	14.8138		85.2643	0.06409	0.03845
-1036.91	0.19226	-0.55115		0.12813	10.5043	0.12738	14.9322		86.2418	0.05127	0.03845
-1035.94	0.16663	-0.53833		0.12888	10.6761	0.12863	15.043		87.2194	0.05127	0.02563
-1034.96	0.15381	-0.5127		0.12938	10.8364	0.13	15.148		88.197	0.02563	0.02563
-1033.98	0.15381	-0.47424		0.13	10.9761	0.13088	15.2572		89.1745	0.05127	0.05127
-1033	0.14099	-0.47424		0.13063	11.1029	0.13175	15.3881		90.1521	0.03845	0.03845
-1032.03	0.12817	-0.46143		0.13175	11.2258	0.1325	15.5515		91.1296	0.02563	0.02563
-1031.05	0.12817	-0.42297		0.13325	11.3455	0.13325	15.7357		92.1072	0.05127	0.03845
-1030.07	0.11536	-0.41016		0.13425	11.4589	0.134	15.9143		93.0847	0.03845	0.02563
-1029.09	0.11536	-0.38452		0.135	11.566	0.13463	16.0719		94.0623	0.02563	0.02563
-1028.12	0.10254	-0.3717		0.13588	11.6753	0.13525	16.2128		95.0398	0.03845	0.03845
-1027.14	0.08972	-0.35889		0.13663	11.8026	0.136	16.3441		96.0174	0.02563	0.02563
-1026.16	0.10254	-0.3717		0.13738	11.9592	0.13675	16.4665		96.9949	0.02563	0.02563
-1025.18	0.08972	-0.34607		0.13813	12.1356	0.13775	16.5806		97.9725	0.03845	0.02563
-1024.21	0.05127	-0.35889		0.13875	12.3072	0.13913	16.6913		98.9501	0.02563	0.02563
-1023.23	0.05127	-0.34607		0.1395	12.4586	0.14	16.8059		99.9276	0.03845	0.01282
-1022.25	0.03845	-0.32044		0.14013	12.5932	0.14088	16.9344		100.905	0.02563	0.01282
-1021.27	0.02564	-0.32044		0.141	12.721	0.14163	17.0871		101.883	0.03845	0.02563
-1020.3	0.01282	-0.34607		0.14238	12.8465	0.14238	17.2621		102.86	0.03845	0.02563
-1019.32	-0.01282	-0.30762		0.14338	12.9679	0.14313	17.4402		103.838	0.02563	0.01282
-1018.34	-0.02563	-0.2948		0.14413	13.0825	0.14388	17.6032		104.815	0.02563	0.02563
-1017.36	-0.02563	-0.28198		0.145	13.1916	0.14475	17.7497		105.793	0.02563	0.02563
-1016.39	-0.01282	-0.25635		0.14575	13.303	0.14538	17.8875		106.77	0.03845	0.02563
-1015.41	-0.01282	-0.24353		0.14663	13.4344	0.146	18.0221		107.748	0.02563	0.02563
-1014.43	-0.01282	-0.24353		0.14738	13.6021	0.1465	18.1539		108.726	0.02563	0.02563
-1013.45	-0.01282	-0.2179		0.14813	13.8017	0.14725	18.2808		109.703	0.03845	0.03845
-1012.48	-0.01282	-0.2179		0.14888	14.0052	0.14838	18.3998		110.681	0.03845	0.01282
-1011.5	0	-0.19226		0.14938	14.1875	0.14975	18.5115		111.658	0.05127	0.02563
-1010.52	-0.01282	-0.20508		0.15	14.3453	0.15075	18.6243		112.636	0.03845	0.02563
-1009.54	-0.02563	-0.20508		0.15063	14.4869	0.1515	18.7551		113.613	0.02563	0.02563
-1008.57	-0.01282	-0.19226		0.15175	14.6167	0.15238	18.9195		114.591	0.02563	0.02563
-1007.59	0	-0.16663		0.153	14.7362	0.15313	19.1145		115.568	0.01282	0.02563
-1006.61	-0.01282	-0.17944		0.15413	14.8503	0.154	19.3157		116.546	0.02563	0.02563
-1005.63	0	-0.16663		0.15488	14.9675	0.15475	19.4991		117.524	0.02563	0.02563
-1004.66	0	-0.15381		0.15563	15.0998	0.15538	19.6613		118.501	0.02563	0.01282
-1003.68	0	-0.15381		0.15663	15.2608	0.156	19.8113		119.479	0.01282	0.01282
-1002.7	0	-0.15381		0.15725	15.4544	0.15663	19.9548		120.456	0.02563	0.01282
-1001.72	0	-0.15381		0.15813	15.6625	0.15763	20.0921		121.434	0.02563	0.02563
-1000.75	0.01282	-0.12817		0.15875	15.8573	0.15888	20.2221		122.411	0.02563	0.02563
-999.768	0	-0.11536		0.15938	16.0278	0.16	20.3479		123.389	0.02563	0.01282
-998.79	0	-0.12817		0.16	16.1817	0.16075	20.4818		124.366	0.01282	0.03845
-997.813	0	-0.11536		0.16088	16.3283	0.16163	20.6423		125.344	0.02563	0.02563
-996.835	0	-0.08972		0.162	16.4706	0.16238	20.8369		126.322	0.01282	0.01282
-995.858	0	-0.11536		0.16338	16.6081	0.16313	21.047		127.299	0.02563	0.02563
-994.88	0	-0.10254		0.16425	16.738	0.164	21.2436		128.277	0.03845	0.01282
-993.903	0	-0.10254		0.16513	16.8582	0.16463	21.4166		129.254	0.03845	0.01282
-992.925	-0.01282	-0.10254		0.16588	16.976	0.16538	21.5755		130.232	0.02563	0.01282
-991.947	-0.01282	-0.06409		0.16663	17.1109	0.166	21.731		131.209	0.01282	0.01282
-990.97	-0.01282	-0.06409		0.16738	17.284	0.1665	21.8842		132.187	0.01282	0.02563
-989.992	0.01282	-0.06409		0.16813	17.4976	0.16738	22.0305		133.164	0.02563	0.02563
-989.015	0	-0.05127		0.16875	17.7261	0.16863	22.167		134.142	0.02563	0.02563
-988.037	-0.01282	-0.05127		0.16938	17.9363	0.17	22.2977		135.12	0.01282	0.02563
-987.06	0	-0.03845		0.16988	18.1179	0.17088	22.4355		136.097	0.02563	0
-986.082	0	-0.02564		0.17063	18.2829	0.17163	22.6032		137.075	0.02563	0.01282
-985.105	0.01282	-0.03845		0.17175	18.4419	0.1725	22.8154		138.052	0.01282	0.02563
-984.127	-0.01282	-0.05127		0.17313	18.5942	0.17325	23.0572		139.03	0.02563	0.01282
-983.15	-0.02563	-0.02564		0.17425	18.7363	0.174	23.2925		140.007	0.01282	0.01282
-982.172	-0.01282	-0.02564		0.175	18.87	0.17475	23.4995		140.985	0.03845	0
-981.194	0.01282	-0.02564		0.17588	19.0078	0.17538	23.6827		141.962	0.02563	0
-980.217	0.01282	-0.01282		0.17675	19.1717	0.17613	23.8533		142.94	0.01282	0.01282
-979.239	0.01282	-0.01282		0.17738	19.3783	0.17675	24.0146		143.918	0.01282	0.01282
-978.262	0	-0.01282		0.178	19.6165	0.17788	24.1681		144.895	0.01282	0.01282
-977.284	0	-0.01282		0.17875	19.8515	0.17913	24.3181		145.873	0.02563	0.02563
-976.307	0.01282	-0.03845		0.1795	20.0577	0.18	24.4718		146.85	0.01282	0.02563
-975.329	0.01282	-0.03845		0.18013	20.2363	0.18075	24.6422		147.828	0.02563	0.01282
-974.352	0	-0.01282		0.181	20.4005	0.18163	24.8444		148.805	0.01282	0.01282
-973.374	0	-0.01282		0.18238	20.5589	0.18238	25.0758		149.783	0.01282	0
-972.397	0.01282	-0.01282		0.1835	20.7125	0.18325	25.3099		150.76	0.02563	0.01282
-971.419	0	-0.01282		0.18425	20.8582	0.18388	25.5228		151.738	0.01282	0
-970.441	-0.01282	-0.02564		0.18513	20.9959	0.18475	25.714		152.716	0.01282	0.01282
-969.464	0	-0.01282		0.18588	21.1361	0.18538	25.8955		153.693	0.01282	0.02563
-968.486	0.01282	0		0.18663	21.3016	0.186	26.0742		154.671	0.02563	0
-967.509	0.01282	-0.01282		0.18738	21.5122	0.1865	26.2492		155.648	0.02563	0.01282
-966.531	0.01282	-0.01282		0.18813	21.7595	0.18725	26.4167		156.626	0.01282	0
-965.554	0.01282	-0.01282		0.18888	22.0077	0.18838	26.5728		157.603	0.02563	0
-964.576	0.01282	-0.02564		0.18938	22.2286	0.18975	26.7179		158.581	0.02563	0.01282
-963.599	0.02564	-0.02564		0.19	22.4219	0.19075	26.8637		159.558	0.02563	0
-962.621	0.01282	-0.01282		0.19063	22.5991	0.1915	27.0347		160.536	0.01282	0.02563
-961.644	0.01282	-0.01282		0.19163	22.7647	0.19238	27.2518		161.514	0.02563	0
-960.666	-0.01282	-0.01282		0.193	22.9196	0.19313	27.5081		162.491	0	0.01282
-959.688	0.01282	-0.01282		0.19413	23.0683	0.194	27.768		163.469	0.03845	0
-958.711	0.01282	-0.01282		0.19488	23.2194	0.19475	28.0001		164.446	0.02563	0
-957.733	0.02564	-0.01282		0.19563	23.3859	0.19538	28.2031		165.424	0.02563	0
-956.756	0.02564	-0.01282		0.1965	23.5847	0.196	28.3924		166.401	0.02563	0
-955.778	0.02564	0		0.19738	23.8197	0.19663	28.5756		167.379	0.01282	-0.01282
-954.801	0.01282	-0.02564		0.19813	24.0686	0.1975	28.7495		168.356	0.01282	0
-953.823	0.02564	0		0.19875	24.3002	0.19888	28.9104		169.334	0.01282	0.01282
-952.846	0.02564	0		0.1995	24.5043	0.2	29.063		170.312	0.01282	-0.01282
-951.868	0	-0.01282		0.2	24.6908	0.20075	29.225		171.289	0.01282	0
-950.891	0.01282	0		0.20088	24.8685	0.20163	29.4212		172.267	0.02563	0
-949.913	0.01282	-0.01282		0.202	25.0385	0.20238	29.6615		173.244	0.01282	0
-948.935	0	-0.01282		0.20338	25.2016	0.20313	29.9231		174.222	0.02563	0.01282
-947.958	-0.02563	-0.02564		0.20425	25.3587	0.204	30.1682		175.199	0.01282	0
-946.98	-0.01282	-0.01282		0.205	25.5089	0.20463	30.3813		176.177	0.02563	0
-946.003	0	-0.01282		0.20575	25.6584	0.20538	30.5736		177.154	0.01282	0
-945.025	0	-0.02564		0.2065	25.8279	0.206	30.7584		178.132	0.02563	0
-944.048	-0.01282	0		0.20738	26.0417	0.2065	30.9386		179.11	0.01282	0
-943.07	-0.01282	-0.01282		0.20813	26.3002	0.2075	31.1098		180.087	0.01282	-0.01282
-942.093	0	0		0.20875	26.5706	0.20863	31.2693		181.065	0.01282	-0.01282
-941.115	0	0		0.20938	26.8163	0.21	31.4205		182.042	0.02563	0.01282
-940.138	0	-0.02564		0.21	27.0303	0.21088	31.5785		183.02	0.02563	0
-939.16	0	0		0.21063	27.2271	0.21163	31.7696		183.997	0.01282	0.01282
-938.182	0.01282	0		0.21188	27.4167	0.2125	32.0099		184.975	0.01282	-0.01282
-937.205	0.01282	-0.01282		0.21325	27.5982	0.21325	32.2815		185.952	0.01282	0
-936.227	0.01282	-0.01282		0.21425	27.769	0.214	32.5444		186.93	0.02563	-0.01282
-935.25	0.01282	-0.02564		0.215	27.9313	0.21463	32.7745		187.908	0.01282	-0.01282
-934.272	-0.01282	-0.01282		0.21588	28.0976	0.21538	32.9771		188.885	0	0.01282
-933.295	-0.01282	0		0.21663	28.2924	0.216	33.1643		189.863	0	-0.01282
-932.317	0.01282	-0.01282		0.21738	28.5357	0.21675	33.3401		190.84	0	0
-931.34	0.02564	-0.01282		0.21813	28.8148	0.21775	33.5054		191.818	0	-0.01282
-930.362	-0.01282	0		0.21875	29.0892	0.21913	33.6649		192.795	-0.01282	-0.02564
-929.385	0.01282	-0.01282		0.2195	29.3296	0.22013	33.8274		193.773	0	-0.01282
-928.407	0.01282	0		0.22013	29.5385	0.221	34.0091		194.75	0	-0.01282
-927.429	0.01282	0		0.221	29.7314	0.22175	34.2293		195.728	0	-0.01282
-926.452	0.01282	-0.01282		0.22225	29.9183	0.2225	34.4881		196.706	0	0
-925.474	0	0		0.22338	30.0997	0.22325	34.7559		197.683	-0.01282	-0.02564
-924.497	0	0		0.22425	30.2719	0.224	34.9992		198.661	0	-0.02564
-923.519	0	0		0.225	30.4332	0.22463	35.2114		199.638	0	-0.02564
-922.542	0.01282	0		0.22588	30.5948	0.22538	35.4037		200.616	0.01282	-0.01282
-921.564	0.01282	-0.01282		0.22663	30.7834	0.226	35.5837		201.593	-0.01282	-0.01282
-920.587	0.01282	0		0.22738	31.0245	0.2265	35.7531		202.571	0	-0.01282
-919.609	0.01282	0		0.22813	31.3131	0.22738	35.914		203.548	-0.01282	0
-918.632	0.01282	0		0.22888	31.6094	0.2285	36.0687		204.526	0.01282	-0.01282
-917.654	0.01282	-0.01282		0.22938	31.8762	0.22975	36.2187		205.504	0	0
-916.676	0	0.01282		0.23	32.1075	0.23075	36.3726		206.481	-0.01282	-0.01282
-915.699	0.02564	0.01282		0.23063	32.3158	0.2315	36.5524		207.459	0.01282	-0.02564
-914.721	0.01282	0		0.23163	32.5107	0.23225	36.7794		208.436	0	-0.01282
-913.744	0.01282	0		0.23288	32.6952	0.23325	37.0468		209.414	0.01282	-0.01282
-912.766	0.02564	0		0.23413	32.8724	0.234	37.3179		210.391	0	0
-911.789	0.02564	0.01282		0.23488	33.0495	0.23475	37.5605		211.369	0	-0.01282
-910.811	0.02564	-0.01282		0.23563	33.2424	0.23538	37.7736		212.346	0	-0.01282
-909.834	0.02564	0		0.23663	33.473	0.236	37.9722		213.324	0.01282	0
-908.856	0.01282	-0.01282		0.23725	33.7474	0.23663	38.1632		214.301	0	-0.01282
-907.879	0.01282	0		0.23813	34.0391	0.23763	38.3448		215.279	0	-0.01282
-906.901	0.01282	0.01282		0.23875	34.3101	0.23888	38.5152		216.257	0	-0.02564
-905.923	0.01282	0		0.2395	34.5472	0.24	38.678		217.234	0.01282	-0.01282
-904.946	0.02564	0		0.24	34.7608	0.24075	38.8484		218.212	0	-0.01282
-903.968	0.02564	0		0.24088	34.9615	0.24163	39.0516		219.189	0	-0.02564
-902.991	0	0.01282		0.242	35.1526	0.24238	39.3		220.167	-0.01282	-0.01282
-902.013	0.02564	0.01282		0.24338	35.3346	0.24313	39.5713		221.144	0.01282	-0.02564
-901.036	0.02564	0		0.24425	35.5074	0.244	39.8262		222.122	0.02563	-0.01282
-900.058	0.01282	0.01282		0.245	35.6711	0.24475	40.047		223.099	0	-0.01282
-899.081	0.01282	0		0.24575	35.8353	0.24538	40.2449		224.077	0.01282	-0.01282
-898.103	0.01282	0.01282		0.24663	36.0251	0.246	40.4355		225.055	0	-0.01282
-897.126	0.01282	0.02564		0.24738	36.2675	0.2465	40.623		226.032	0.01282	-0.02564
-896.148	0.01282	0		0.24813	36.5039	0.24738	40.8036		227.01	0	-0.01282
-895.17	0.01282	0.01282		0.24875	35.7709	0.24863	40.9724		227.987	0.01282	-0.02564
-894.193	0.01282	0		0.24938	31.4857	0.25	41.1308		228.965	0	-0.01282
-893.215	0.02564	0		0.25	22.0917	0.25088	41.2946		229.942	0.01282	-0.02564
-892.238	0.02564	0.02564		0.25075	10.8751	0.25163	41.4933		230.92	0.01282	-0.01282
-891.26	0.02564	0		0.25188	3.25953	0.2525	41.7456		231.897	0.03845	0
-890.283	0.02564	-0.01282		0.25338	0.4855	0.25325	42.0328		232.875	0.01282	-0.01282
-889.305	0.01282	0.01282		0.25425	0.04182	0.254	42.3115		233.853	0.02563	-0.01282
-888.328	0.01282	0.01282		0.25513	0.03783	0.25475	42.5548		234.83	0.01282	-0.02564
-887.35	0.02564	0				0.25538	42.7679		235.808	0.02563	0
-886.372	0.02564	0.02564				0.25613	42.9648		236.785	0.01282	-0.02564
-885.395	0.02564	0.01282				0.25675	43.1519		237.763	0.01282	-0.01282
-884.417	0.01282	0.01282				0.25788	43.331		238.74	0.01282	-0.01282
-883.44	0.02564	0.02564				0.25913	43.5049		239.718	0.02563	-0.01282
-882.462	0.01282	0				0.26	43.6813		240.695	0.01282	0
-881.485	0.02564	0.01282				0.26088	43.8778		241.673	0.02563	-0.01282
-880.507	0.01282	0.01282				0.26163	44.1122		242.651	0.01282	-0.02564
-879.53	0.02564	0				0.26238	44.3788		243.628	0.01282	-0.01282
-878.552	0.02564	0.01282				0.26313	44.6454		244.606	0.02563	0
-877.575	0.02564	0.01282				0.264	44.885		245.583	0	-0.02564
-876.597	0.01282	0.01282				0.26463	45.0978		246.561	0.01282	-0.01282
-875.619	0.01282	0.01282				0.26538	45.2965		247.538	0.02563	-0.01282
-874.642	0.02564	0.01282				0.266	45.4888		248.516	0.02563	0
-873.664	0.02564	0				0.2665	45.6768		249.493	0.02563	-0.01282
-872.687	0.01282	0.02564				0.26738	45.8583		250.471	0	0
-871.709	0.01282	0				0.2685	46.0288		251.449	0.02563	-0.01282
-870.732	0.02564	0.02564				0.26988	46.1876		252.426	0.02563	0
-869.754	0.03845	0.02564				0.27075	46.3476		253.404	0.03845	0
-868.777	0.02564	0.01282				0.2715	46.5358		254.381	0.02563	-0.01282
-867.799	0.02564	0.01282				0.27225	46.7749		255.359	0.03845	0
-866.822	0.03845	0.01282				0.27325	47.056		256.336	0.02563	-0.01282
-865.844	0.05127	0.02564				0.274	47.3379		257.314	0.02563	0
-864.866	0.03845	0.01282				0.27463	47.5869		258.291	0.03845	0
-863.889	0.02564	0.01282				0.27538	47.8064		259.269	0.03845	0
-862.911	0.02564	0.01282				0.276	48.0152		260.247	0.02563	-0.01282
-861.934	0.02564	0.01282				0.27663	48.2175		261.224	0.01282	0
-860.956	0.02564	0.02564				0.2775	48.4068		262.202	0.02563	-0.01282
-859.979	0.02564	0.01282				0.27875	48.5812		263.179	0.02563	-0.01282
-859.001	0.02564	0.02564				0.28	48.7472		264.157	0.02563	0
-858.024	0.02564	0.02564				0.28075	48.9216		265.134	0.02563	-0.01282
-857.046	0.02564	0.01282				0.28163	49.131		266.112	0.02563	-0.01282
-856.069	0.02564	0.02564				0.28238	49.3907		267.089	0.02563	-0.01282
-855.091	0.01282	0.01282				0.28313	49.6787		268.067	0.02563	0
-854.113	0.01282	0.01282				0.284	49.951		269.045	0.02563	-0.01282
-853.136	0.01282	0				0.28463	50.185		270.022	0.02563	-0.01282
-852.158	0.01282	0.01282				0.28538	50.3905		271	0.03845	0
-851.181	0.01282	0				0.286	50.5853		271.977	0.02563	0
-850.203	0.01282	0.01282				0.2865	50.7762		272.955	0.03845	-0.01282
-849.226	0	0.02564				0.28738	50.9595		273.932	0.02563	0.01282
-848.248	0.02564	0.01282				0.28863	51.1297		274.91	0.03845	0
-847.271	0.01282	0.01282				0.29	51.2882		275.887	0.05127	0.01282
-846.293	0	0				0.291	51.452		276.865	0.02563	0
-845.316	0	0.02564				0.29175	51.6521		277.843	0.03845	0
-844.338	0	0.01282				0.29263	51.9101		278.82	0.03845	0
-843.36	0.01282	0.01282				0.29338	52.2102		279.798	0.05127	0.01282
-842.383	0.01282	0.01282				0.29413	52.5066		280.775	0.03845	-0.01282
-841.405	0.01282	0				0.29463	52.7661		281.753	0.03845	0.01282
-840.428	0.01282	0.02564				0.29538	52.9895		282.73	0.05127	-0.01282
-839.45	0	0.02564				0.29613	53.1898		283.708	0.03845	0
-838.473	0.01282	0.01282				0.29675	53.3717		284.685	0.02563	0
-837.495	0.01282	0.01282				0.29788	53.5381		285.663	0.02563	0.01282
-836.518	0	0.01282				0.29913	53.6985		286.641	0.02563	0
-835.54	0.02564	0				0.3	53.8667		287.618	0.02563	0
-834.563	0.02564	0.01282				0.30088	54.0588		288.596	0.02563	0
-833.585	0.01282	0.01282				0.30163	54.2905		289.573	0.03845	0
-832.607	0.01282	0.01282				0.30238	54.5589		290.551	0.02563	0
-831.63	0.01282	0				0.30313	54.8328		291.528	0.03845	-0.01282
-830.652	0.01282	0.01282				0.304	55.0808		292.506	0.02563	0
-829.675	0.01282	0.01282				0.30463	55.2985		293.483	0.03845	0.01282
-828.697	0.01282	0.01282				0.30525	55.4993		294.461	0.02563	0.01282
-827.72	0.01282	0.01282				0.30588	55.6929		295.439	0.03845	-0.01282
-826.742	0.01282	0.01282				0.3065	55.882		296.416	0.03845	0.01282
-825.765	0	0.01282				0.30725	56.0629		297.394	0.02563	0
-824.787	0.02564	0				0.30838	56.2298		298.371	0.03845	0.01282
-823.81	0.01282	0.02564				0.30975	56.3836		299.349	0.03845	0
-822.832	0	0.02564				0.31075	56.539		300.326	0.03845	0
-821.854	0.01282	0.01282				0.3115	56.7231		301.304	0.05127	0
-820.877	0.02564	0.01282				0.31238	56.9603		302.281	0.05127	0.01282
-819.899	0.01282	0				0.31313	57.2463		303.259	0.05127	0
-818.922	0.01282	0.01282				0.31388	57.541		304.237	0.02563	0.01282
-817.944	0.02564	0				0.31475	57.8037		305.214	0.03845	0.01282
-816.967	0.02564	0.02564				0.31525	58.029		306.192	0.05127	0
-815.989	0.01282	0.01282				0.316	58.2354		307.169	0.03845	0.01282
-815.012	0.01282	0.01282				0.31663	58.4347		308.147	0.05127	0
-814.034	0.02564	0.03845				0.3175	58.6248		309.124	0.03845	0
-813.057	0.02564	0.01282				0.31888	58.8004		310.102	0.05127	0
-812.079	0.01282	0.02564				0.32	58.9657		311.079	0.05127	0.01282
-811.101	0.01282	0.02564				0.32075	59.1406		312.057	0.02563	0.01282
-810.124	0.01282	0.01282				0.32163	59.3539		313.034	0.03845	0.01282
-809.146	0.02564	0.02564				0.32225	59.6183		314.012	0.03845	0.01282
-808.169	0.02564	0.01282				0.32325	59.9082		314.99	0.05127	0.01282
-807.191	0.01282	0.01282				0.324	60.1795		315.967	0.05127	0.02563
-806.214	0	0.01282				0.32463	60.4129		316.945	0.03845	0
-805.236	0	0.02564				0.32538	60.622		317.922	0.05127	0.01282
-804.259	0	0.02564				0.326	60.8236		318.9	0.03845	0
-803.281	0.01282	0.01282				0.3265	61.0187		319.877	0.05127	0.01282
-802.304	0.01282	0				0.32738	61.201		320.855	0.03845	0.01282
-801.326	0	0.01282				0.32863	61.3693		321.832	0.03845	0.02563
-800.348	0	0.02564				0.33	61.5286		322.81	0.05127	0
-799.371	0.01282	0				0.33088	61.6942		323.788	0.05127	0.01282
-798.393	0.01282	0.01282				0.33175	61.8953		324.765	0.06409	0.01282
-797.416	0.01282	0.01282				0.3325	62.154		325.743	0.05127	0.01282
-796.438	0.01282	0.02564				0.33338	62.4534		326.72	0.03845	0.01282
-795.461	0	0.01282				0.334	62.7469		327.698	0.05127	0.01282
-794.483	0.02564	0.01282				0.33463	63.0027		328.675	0.05127	0.02563
-793.506	0.01282	0.01282				0.33538	63.2237		329.653	0.05127	0.01282
-792.528	0	0				0.33613	63.4237		330.63	0.05127	0.02563
-791.551	0.01282	0.02564				0.33675	63.6073		331.608	0.05127	0
-790.573	0.01282	0.01282				0.33788	63.7766		332.586	0.05127	0.01282
-789.595	0.01282	0.01282				0.33913	63.9395		333.563	0.05127	0.01282
-788.618	0.01282	0.01282				0.34	64.1072		334.541	0.03845	0.01282
-787.64	0.02564	0.02564				0.34075	64.2958		335.518	0.05127	0.01282
-786.663	0.01282	0.01282				0.34163	64.5234		336.496	0.03845	0
-785.685	0.01282	0.01282				0.34238	64.788		337.473	0.05127	0.02563
-784.708	0.02564	0.01282				0.34313	65.0576		338.451	0.06409	0.01282
-783.73	0	0.01282				0.344	65.3002		339.428	0.03845	0.01282
-782.753	0.01282	0.02564				0.34463	65.5127		340.406	0.06409	0.01282
-781.775	0.01282	0				0.34538	65.7092		341.384	0.0769	0.02563
-780.798	-0.01282	0.01282				0.346	65.8998		342.361	0.06409	0.02563
-779.82	0.02564	0				0.3465	66.0857		343.339	0.06409	0.03845
-778.842	0.02564	0				0.34738	66.2618		344.316	0.05127	0.02563
-777.865	0.01282	-0.01282				0.3485	66.4211		345.294	0.06409	0.02563
-776.887	0.02564	0				0.34988	66.5645		346.271	0.06409	0.02563
-775.91	0.01282	0				0.35075	66.7092		347.249	0.06409	0.02563
-774.932	0.01282	0.01282				0.3515	66.8854		348.226	0.06409	0.01282
-773.955	0.02564	0				0.35238	67.1158		349.204	0.0769	0.01282
-772.977	0.02564	0.01282				0.35313	67.3885		350.182	0.05127	0.02563
-772	0.01282	0.01282				0.354	67.6584		351.159	0.05127	0.01282
-771.022	0	0				0.35475	67.89		352.137	0.06409	0.02563
-770.044	-0.01282	0.01282				0.35525	68.0852		353.114	0.06409	0.02563
-769.067	0.01282	-0.01282				0.356	68.2634		354.092	0.06409	0.03845
-768.089	0	0				0.35663	68.4331		355.069	0.06409	0.02563
-767.112	0.01282	0				0.35763	68.5901		356.047	0.06409	0.02563
-766.134	0.01282	0.01282				0.359	68.7293		357.024	0.03845	0.02563
-765.157	0	0				0.36	68.857		358.002	0.05127	0.02563
-764.179	0.01282	0.01282				0.36075	68.9951		358.98	0.05127	0.02563
-763.202	0.01282	0.01282				0.36163	69.1717		359.957	0.05127	0.02563
-762.224	0.01282	0				0.36225	69.3941		360.935	0.06409	0.02563
-761.247	0.01282	0.02564				0.36325	69.6318		361.912	0.05127	0.02563
-760.269	0	0				0.364	69.843		362.89	0.06409	0.03845
-759.291	0	0.01282				0.36463	70.0149		363.867	0.0769	0.02563
-758.314	-0.03845	-0.01282				0.36538	70.1635		364.845	0.0769	0.03845
-757.336	-0.03845	0				0.366	70.3055		365.822	0.06409	0.02563
-756.359	-0.05127	0				0.3665	70.4425		366.8	0.06409	0.03845
-755.381	-0.05127	-0.01282				0.3675	70.5676		367.778	0.05127	0.03845
-754.404	-0.02563	-0.01282				0.36875	70.6776		368.755	0.0769	0.03845
-753.426	-0.02563	-0.01282				0.37	70.778		369.733	0.06409	0.02563
-752.449	-0.03845	-0.01282				0.37088	70.8882		370.71	0.05127	0.02563
-751.471	-0.02563	-0.01282				0.37163	71.0383		371.688	0.06409	0.03845
-750.494	-0.02563	-0.02564				0.3725	71.2436		372.665	0.0769	0.02563
-749.516	-0.02563	-0.02564				0.37325	71.4798		373.643	0.06409	0.03845
-748.538	-0.02563	-0.01282				0.374	71.701		374.62	0.05127	0.03845
-747.561	-0.02563	-0.01282				0.37463	71.8842		375.598	0.05127	0.02563
-746.583	-0.02563	-0.03845				0.37525	72.0397		376.576	0.06409	0.03845
-745.606	-0.03845	-0.02564				0.376	72.1826		377.553	0.0769	0.03845
-744.628	-0.02563	-0.02564				0.37675	72.3166		378.531	0.06409	0.03845
-743.651	-0.03845	-0.01282				0.37775	72.4407		379.508	0.05127	0.03845
-742.673	-0.03845	-0.01282				0.37913	72.5571		380.486	0.03845	0.01282
-741.696	-0.02563	-0.01282				0.38	72.676		381.463	0.03845	0.02563
-740.718	-0.02563	-0.02564				0.38088	72.8168		382.441	0.05127	0.01282
-739.741	-0.01282	-0.01282				0.38163	72.9994		383.418	0.02563	0.02563
-738.763	-0.02563	-0.02564				0.38238	73.2203		384.396	0.02563	0.01282
-737.785	-0.02563	-0.01282				0.38313	73.4465		385.374	0.05127	0.02563
-736.808	-0.02563	-0.02564				0.384	73.6459		386.351	0.05127	0.01282
-735.83	-0.03845	-0.01282				0.38463	73.8153		387.329	0.03845	0.02563
-734.853	-0.02563	-0.01282				0.38538	73.9689		388.306	0.03845	0.01282
-733.875	-0.02563	0				0.386	74.1161		389.284	0.03845	0.01282
-732.898	-0.02563	-0.02564				0.3865	74.2586		390.261	0.03845	0.02563
-731.92	-0.01282	-0.01282				0.38738	74.3937		391.239	0.05127	0.02563
-730.943	-0.02563	-0.01282				0.3885	74.5165		392.216	0.02563	0.02563
-729.965	-0.02563	-0.01282				0.38988	74.6271		393.194	0.02563	0.02563
-728.988	-0.02563	-0.02564				0.39075	74.7407		394.172	0.05127	0.03845
-728.01	-0.01282	-0.01282				0.3915	74.8854		395.149	0.02563	0.02563
-727.032	-0.02563	-0.03845				0.39238	75.0828		396.127	0.03845	0.02563
-726.055	-0.02563	-0.01282				0.39313	75.3224		397.104	0.03845	0.02563
-725.077	0	-0.02564				0.394	75.5628		398.082	0.03845	0
-724.1	-0.01282	-0.02564				0.39463	75.7696		399.059	0.03845	0.02563
-723.122	-0.01282	-0.03845				0.39525	75.9434		400.037	0.05127	0.01282
-722.145	-0.02563	-0.02564				0.396	76.1029		401.014	0.02563	0.02563
-721.167	-0.02563	-0.01282				0.39663	76.2566		401.992	0.03845	0.03845
-720.19	-0.01282	-0.02564				0.39763	76.4001		402.97	0.03845	0.02563
-719.212	-0.02563	-0.02564				0.399	76.5292		403.947	0.02563	0.03845
-718.235	-0.01282	-0.02564				0.4	76.65		404.925	0.02563	0.03845
-717.257	-0.02563	-0.01282				0.40088	76.7832		405.902	0.02563	0.02563
-716.279	-0.02563	-0.02564				0.40163	76.9567		406.88	0.03845	0.03845
-715.302	-0.01282	-0.02564				0.40238	77.1804		407.857	0.02563	0.02563
-714.324	-0.02563	-0.02564				0.40313	77.4267		408.835	0.03845	0.03845
-713.347	-0.01282	-0.01282				0.40388	77.6512		409.812	0.05127	0.02563
-712.369	-0.01282	-0.01282				0.40463	77.8353		410.79	0.03845	0.03845
-711.392	-0.01282	-0.01282				0.40525	77.9907		411.768	0.03845	0.02563
-710.414	-0.01282	-0.03845				0.406	78.1346		412.745	0.03845	0.02563
-709.437	-0.02563	-0.03845				0.4065	78.2746		413.723	0.02563	0.03845
-708.459	-0.02563	-0.03845				0.4075	78.4089		414.7	0.03845	0.03845
-707.482	-0.02563	-0.01282				0.40875	78.5331		415.678	0.03845	0.03845
-706.504	-0.02563	-0.01282				0.41	78.6492		416.655	0.02563	0.02563
-705.526	-0.02563	-0.02564				0.41088	78.7747		417.633	0.03845	0.03845
-704.549	-0.03845	-0.05127				0.41175	78.9399		418.61	0.02563	0.03845
-703.571	-0.01282	-0.03845				0.4125	79.1617		419.588	0.02563	0.02563
-702.594	0	-0.03845				0.41325	79.4172		420.566	0.02563	0.03845
-701.616	-0.01282	-0.03845				0.414	79.6591		421.543	0.03845	0.01282
-700.639	-0.01282	-0.02564				0.41463	79.8603		422.521	0.02563	0.02563
-699.661	-0.02563	-0.02564				0.41525	80.0268		423.498	0.03845	0.02563
-698.684	-0.01282	-0.02564				0.416	80.1723		424.476	0.03845	0.01282
-697.706	-0.01282	-0.02564				0.41663	80.3009		425.453	0.02563	0.03845
-696.729	0	-0.03845				0.41775	80.4151		426.431	0.03845	0.02563
-695.751	0	-0.01282				0.41913	80.5235		427.408	0.02563	0.01282
-694.773	-0.02563	-0.02564				0.42013	80.6397		428.386	0.01282	0.01282
-693.796	-0.01282	-0.02564				0.42088	80.7828		429.363	0.02563	0.02563
-692.818	0	-0.01282				0.42175	80.972		430.341	0.03845	0.03845
-691.841	-0.01282	-0.03845				0.4225	81.2057		431.319	0.02563	0.02563
-690.863	0	-0.01282				0.42325	81.4489		432.296	0.01282	0.03845
-689.886	-0.01282	-0.01282				0.424	81.6619		433.274	0.01282	0.02563
-688.908	-0.01282	-0.02564				0.42463	81.8355		434.251	0.02563	0.03845
-687.931	0	-0.02564				0.42525	81.9835		435.229	0.03845	0.03845
-686.953	-0.01282	-0.02564				0.42588	82.118		436.206	0.01282	0.02563
-685.976	-0.01282	-0.02564				0.4265	82.243		437.184	0.02563	0.02563
-684.998	-0.01282	-0.02564				0.42725	82.3589		438.161	0.02563	0.01282
-684.02	-0.01282	-0.02564				0.42838	82.4642		439.139	0.01282	0.01282
-683.043	-0.02563	-0.03845				0.42975	82.56		440.117	0.01282	0.03845
-682.065	-0.01282	-0.02564				0.43075	82.6605		441.094	0.01282	0.03845
-681.088	-0.01282	-0.01282				0.4315	82.7933		442.072	0.02563	0.01282
-680.11	0	-0.01282				0.43238	82.982		443.049	0.02563	0.02563
-679.133	0	-0.01282				0.43313	83.2179		444.027	0.02563	0.03845
-678.155	-0.01282	-0.01282				0.43388	83.4577		445.004	0.02563	0.02563
-677.178	-0.01282	-0.01282				0.43463	83.6621		445.982	0.02563	0.02563
-676.2	0	0				0.43525	83.828		446.959	0.02563	0.02563
-675.223	0	-0.01282				0.436	83.9737		447.937	0.02563	0.02563
-674.245	0	-0.03845				0.43663	84.1108		448.915	0.02563	0.01282
-673.267	-0.01282	-0.02564				0.43763	84.2393		449.892	0.01282	0.01282
-672.29	0	-0.01282				0.439	84.3564		450.87	0.02563	0.02563
-671.312	0	-0.03845				0.44	84.4657		451.847	0	0.02563
-670.335	-0.01282	-0.02564				0.44088	84.5863		452.825	0	0.02563
-669.357	0	-0.03845				0.44163	84.7481		453.802	0.01282	0.01282
-668.38	-0.01282	0				0.44238	84.9625		454.78	0.02563	0.01282
-667.402	0.01282	-0.02564				0.44313	85.1992		455.757	0.02563	0.01282
-666.425	0.01282	-0.02564				0.444	85.4117		456.735	0.02563	0.01282
-665.447	0.01282	-0.02564				0.44463	85.5808		457.713	0.02563	0.02563
-664.47	0	-0.01282				0.44525	85.7187		458.69	0.02563	0.02563
-663.492	-0.01282	-0.01282				0.446	85.8438		459.668	0.02563	0.01282
-662.514	0	-0.02564				0.4465	85.9653		460.645	0.01282	0.02563
-661.537	-0.02563	-0.02564				0.4475	86.0826		461.623	0.01282	0.02563
-660.559	0	-0.03845				0.44888	86.1906		462.6	0.01282	0.01282
-659.582	-0.01282	-0.02564				0.45	86.2906		463.578	0.01282	0.01282
-658.604	-0.01282	-0.03845				0.45088	86.4017		464.555	0.02563	0
-657.627	0.01282	-0.02564				0.45163	86.556		465.533	0.02563	0
-656.649	0	-0.02564				0.4525	86.7679		466.511	0.02563	0.02563
-655.672	0	-0.01282				0.45325	87.0082		467.488	0.02563	0.01282
-654.694	-0.01282	-0.01282				0.454	87.2284		468.466	0.02563	0.03845
-653.716	-0.01282	-0.01282				0.45463	87.4072		469.443	0.01282	0.02563
-652.739	0	-0.03845				0.45525	87.5561		470.421	0.02563	0.01282
-651.761	0	-0.02564				0.456	87.6881		471.398	0.02563	0.02563
-650.784	-0.01282	-0.03845				0.45675	87.806		472.376	0.02563	0
-649.806	-0.01282	-0.01282				0.45788	87.9133		473.353	0.01282	0.01282
-648.829	0	-0.02564				0.45925	88.0192		474.331	0.01282	0.02563
-647.851	-0.01282	-0.01282				0.46	88.1342		475.309	0.01282	0.01282
-646.874	-0.01282	-0.02564				0.46088	88.2742		476.286	0	0.01282
-645.896	0	0				0.46163	88.4554		477.264	0	0.01282
-644.919	0	-0.01282				0.46238	88.6707		478.241	0.01282	0
-643.941	0.02564	-0.01282				0.46325	88.8847		479.219	0.01282	0
-642.963	0	-0.02564				0.46388	89.0673		480.196	0.02563	0.01282
-641.986	0	-0.02564				0.46463	89.2178		481.174	0	0.01282
-641.008	-0.01282	-0.02564				0.46525	89.352		482.151	0	0
-640.031	0	-0.01282				0.46588	89.4801		483.129	0.01282	0.01282
-639.053	0	-0.02564				0.4665	89.6042		484.107	0.02563	0.02563
-638.076	-0.01282	-0.01282				0.46738	89.7217		485.084	0.02563	0
-637.098	0	-0.02564				0.4685	89.8271		486.062	0.01282	0
-636.121	0.01282	-0.01282				0.46988	89.9201		487.039	0	0.01282
-635.143	0.01282	-0.02564				0.47088	90.0071		488.017	0	0
-634.166	0	0				0.47163	89.2566		488.994	0.01282	0
-633.188	0	-0.01282				0.47238	83.0718		489.972	0.01282	0.01282
-632.21	-0.01282	0				0.47313	64.8095		490.949	0.01282	0
-631.233	0	-0.01282				0.474	37.0078		491.927	0.01282	0
-630.255	0.01282	-0.01282				0.47463	13.0369		492.905	0.01282	0.01282
-629.278	0	-0.01282				0.475	1.63169		493.882	0	0
-628.3	0.01282	-0.01282							494.86	0	0
-627.323	0.01282	-0.01282							495.837	0.02563	0
-626.345	0.01282	-0.01282							496.815	0.01282	0.01282
-625.368	0.01282	-0.02564							497.792	0.01282	0
-624.39	0	0							498.77	0	0
-623.413	0.01282	0							499.747	0	0.01282
-622.435	0.01282	0							500.725	0	0
-621.457	0.02564	-0.01282							501.703	0.01282	0
-620.48	0.02564	-0.01282							502.68	0	0.01282
-619.502	0.01282	-0.01282							503.658	0.01282	0.01282
-618.525	0.02564	0							504.635	0.02563	0
-617.547	0	-0.01282							505.613	0.01282	0.01282
-616.57	0.01282	-0.01282							506.59	0.01282	0.01282
-615.592	0.01282	0							507.568	0.01282	0.01282
-614.615	0.01282	0							508.545	0	-0.01282
-613.637	0.01282	0							509.523	0	0
-612.66	0.01282	-0.01282							510.501	0.01282	0
-611.682	0.01282	0							511.478	0.01282	-0.01282
-610.704	0.01282	-0.01282							512.456	0.01282	0
-609.727	0.01282	0							513.433	0.01282	0
-608.749	0.01282	-0.01282							514.411	0.01282	0
-607.772	0.02564	-0.01282							515.388	0.02563	-0.01282
-606.794	0.01282	-0.01282							516.366	0.01282	0
-605.817	0.02564	0							517.343	0	0
-604.839	0.01282	0							518.321	0.02563	0
-603.862	0.01282	0							519.299	0.02563	0
-602.884	0	-0.02564							520.276	0.01282	0
-601.907	0	0							521.254	0.01282	0.01282
-600.929	0.01282	0							522.231	0	-0.01282
-599.951	0.01282	0.01282							523.209	0.01282	-0.01282
-598.974	0.02564	0							524.186	0.01282	0
-597.996	0.01282	0.01282							525.164	0.01282	0
-597.019	0.01282	0.01282							526.141	0	0
-596.041	0.01282	0							527.119	0	-0.01282
-595.064	0.01282	0							528.097	0.01282	0
-594.086	0.01282	0							529.074	0.02563	0
-593.109	-0.01282	0							530.052	0.01282	0
-592.131	0.02564	0.01282							531.029	0.01282	-0.01282
-591.154	0.01282	0							532.007	0.02563	0
-590.176	0.01282	0							532.984	0.02563	0
-589.198	0.02564	0							533.962	0.01282	-0.01282
-588.221	0	0							534.939	0.01282	-0.02564
-587.243	0.01282	0.01282							535.917	0.02563	-0.01282
-586.266	0.02564	0							536.894	0.02563	-0.01282
-585.288	0.03845	0							537.872	0.02563	-0.01282
-584.311	0.02564	0							538.85	0.01282	0
-583.333	0.02564	0							539.827	0.02563	-0.01282
-582.356	0.03845	0.01282							540.805	0.02563	-0.01282
-581.378	0.01282	0.01282							541.782	0.02563	0
-580.401	0.02564	0.01282							542.76	0.01282	0
-579.423	0.01282	0.01282							543.737	0	0
-578.445	0.02564	0.01282							544.715	0.02563	-0.01282
-577.468	0.01282	0.01282							545.692	0.02563	-0.01282
-576.49	0.02564	0							546.67	0.02563	0
-575.513	0.01282	0							547.648	0.02563	0
-574.535	0.02564	0.01282							548.625	0.02563	-0.01282
-573.558	0.01282	0.01282							549.603	0.01282	0
-572.58	0.02564	0							550.58	0.01282	0
-571.603	0.02564	0.01282							551.558	0.01282	-0.01282
-570.625	0.02564	0							552.535	0.01282	-0.01282
-569.648	0.01282	0							553.513	0.02563	-0.01282
-568.67	0.01282	0.01282							554.49	0.03845	0
-567.692	0	0							555.468	0.02563	-0.01282
-566.715	0	0							556.446	0.02563	-0.01282
-565.737	-0.01282	0.01282							557.423	0.01282	-0.02564
-564.76	-0.01282	0							558.401	0.01282	0
-563.782	0	-0.01282							559.378	0.03845	0
-562.805	0.01282	0							560.356	0.02563	-0.01282
-561.827	0	0							561.333	0.02563	-0.01282
-560.85	0	0							562.311	0.02563	-0.01282
-559.872	0.01282	0							563.288	0.02563	0
-558.895	0.01282	-0.01282							564.266	0.02563	0
-557.917	0.02564	0.01282							565.244	0.02563	-0.01282
-556.939	0	0							566.221	0.02563	-0.01282
-555.962	0.01282	0.01282							567.199	0.03845	0
-554.984	0	-0.01282							568.176	0.03845	-0.01282
-554.007	0.01282	0.01282							569.154	0.01282	0
-553.029	0.01282	0							570.131	0	-0.01282
-552.052	0	0.01282							571.109	0.01282	-0.02564
-551.074	0.01282	0.01282							572.086	0.01282	-0.01282
-550.097	0	0							573.064	0.02563	-0.02564
-549.119	0.01282	0							574.042	0.02563	-0.01282
-548.142	0	0.01282							575.019	0.01282	-0.01282
-547.164	0	0.01282							575.997	0.01282	-0.01282
-546.186	0	0.01282							576.974	0	-0.02564
-545.209	0	0							577.952	0.01282	-0.01282
-544.231	0	0.01282							578.929	0.01282	-0.01282
-543.254	-0.01282	0.01282							579.907	0.01282	-0.03845
-542.276	0	0							580.884	0.01282	-0.01282
-541.299	0.01282	0.01282							581.862	0.02563	0
-540.321	0	0.01282							582.84	0.01282	-0.01282
-539.344	0.01282	0.01282							583.817	0.01282	-0.02564
-538.366	0	0.01282							584.795	0.01282	-0.01282
-537.389	0	0.01282							585.772	0.02563	0
-536.411	0	0							586.75	0.01282	-0.01282
-535.433	-0.01282	0							587.727	0.01282	0
-534.456	0.01282	0.01282							588.705	0.02563	-0.01282
-533.478	0.02564	0							589.682	0.02563	0
-532.501	0.02564	0.01282							590.66	0.03845	0
-531.523	0	0.01282							591.638	0.02563	-0.01282
-530.546	0	0.01282							592.615	0	-0.02564
-529.568	0.01282	0.02564							593.593	0.01282	-0.01282
-528.591	0.01282	0.01282							594.57	0.02563	0
-527.613	0	0							595.548	0.02563	-0.01282
-526.635	0	0.01282							596.525	0.02563	-0.02564
-525.658	0.01282	0							597.503	0.02563	-0.01282
-524.68	0	0							598.48	0.03845	0
-523.703	0	0							599.458	0.02563	0
-522.725	0	0							600.436	0.02563	-0.01282
-521.748	0	0.01282							601.413	0.01282	-0.01282
-520.77	-0.01282	0							602.391	0.01282	-0.01282
-519.793	0	0							603.368	0.03845	0
-518.815	0	0							604.346	0.03845	0
-517.838	0	0.01282							605.323	0.03845	0
-516.86	0	0.01282							606.301	0.03845	-0.01282
-515.882	0.01282	0.01282							607.278	0.02563	-0.01282
-514.905	0	0							608.256	0.02563	0.01282
-513.927	0	0							609.234	0.02563	0
-512.95	0.01282	0.01282							610.211	0.02563	0
-511.972	0.01282	0							611.189	0.03845	0
-510.995	0.01282	0							612.166	0.03845	-0.01282
-510.017	0.02564	0							613.144	0.03845	-0.01282
-509.04	0	0.01282							614.121	0.05127	0
-508.062	0.01282	0							615.099	0.05127	0
-507.085	0.01282	0.01282							616.076	0.05127	0
-506.107	0.02564	0							617.054	0.05127	0
-505.129	0.02564	0.01282							618.032	0.02563	0
-504.152	-0.01282	0							619.009	0.02563	0
-503.174	0	0.01282							619.987	0.03845	0.01282
-502.197	0	0							620.964	0.05127	0
-501.219	0.01282	0							621.942	0.03845	0
-500.242	0.02564	0.01282							622.919	0.03845	0.01282
-499.264	0	0.01282							623.897	0.02563	0
-498.287	0.01282	0.01282							624.874	0.03845	0
-497.309	0.01282	-0.01282							625.852	0.05127	0
-496.332	0	0.01282							626.83	0.03845	-0.01282
-495.354	0	0							627.807	0.03845	0
-494.376	0.01282	0.01282							628.785	0.03845	0
-493.399	0.01282	0.01282							629.762	0.03845	0.01282
-492.421	0	0							630.74	0.03845	0.01282
-491.444	0	0.01282							631.717	0.03845	0
-490.466	0	0							632.695	0.03845	0
-489.489	0.01282	0.01282							633.672	0.05127	0.01282
-488.511	0.01282	0							634.65	0.05127	0
-487.534	0	0							635.628	0.05127	0.01282
-486.556	0.01282	0							636.605	0.05127	0.01282
-485.579	0.01282	0.01282							637.583	0.05127	0
-484.601	0.01282	0.01282							638.56	0.05127	0.01282
-483.623	0	-0.01282							639.538	0.06409	0.01282
-482.646	0	0							640.515	0.05127	0
-481.668	0	-0.01282							641.493	0.05127	0
-480.691	0.01282	0.01282							642.47	0.06409	0.01282
-479.713	0	0							643.448	0.05127	0.01282
-478.736	0.01282	0.01282							644.426	0.03845	0.01282
-477.758	0	0							645.403	0.03845	0
-476.781	0.01282	0.01282							646.381	0.06409	0.01282
-475.803	0.01282	0.01282							647.358	0.05127	0.01282
-474.826	0.02564	0							648.336	0.05127	0
-473.848	0	0							649.313	0.05127	0.02563
-472.87	0	0							650.291	0.05127	0.01282
-471.893	-0.01282	0.02564							651.268	0.03845	0.02563
-470.915	-0.01282	0							652.246	0.05127	0.02563
-469.938	-0.01282	-0.01282							653.223	0.05127	0.01282
-468.96	-0.01282	0							654.201	0.03845	0.01282
-467.983	0	0							655.179	0.05127	0.01282
-467.005	0	0							656.156	0.06409	0.01282
-466.028	0.01282	0							657.134	0.06409	0.02563
-465.05	0	0							658.111	0.06409	0.02563
-464.073	0	0							659.089	0.06409	0.01282
-463.095	-0.01282	0.01282							660.066	0.06409	0.01282
-462.117	0.01282	0							661.044	0.05127	0.01282
-461.14	0	-0.01282							662.021	0.05127	0.01282
-460.162	-0.01282	0							662.999	0.06409	0.02563
-459.185	0	-0.01282							663.977	0.06409	0.02563
-458.207	0.01282	0							664.954	0.06409	0.01282
-457.23	0	-0.01282							665.932	0.05127	0.02563
-456.252	0	-0.01282							666.909	0.05127	0.02563
-455.275	0	0							667.887	0.05127	0.02563
-454.297	0	-0.01282							668.864	0.06409	0.02563
-453.32	0.01282	-0.01282							669.842	0.06409	0.01282
-452.342	0.01282	-0.01282							670.819	0.06409	0
-451.364	0	0							671.797	0.03845	0.01282
-450.387	0	0							672.775	0.05127	0.01282
-449.409	0	-0.01282							673.752	0.05127	0.01282
-448.432	-0.01282	-0.01282							674.73	0.05127	0.03845
-447.454	0	0							675.707	0.03845	0.02563
-446.477	0	0							676.685	0.05127	0.02563
-445.499	0	-0.01282							677.662	0.05127	0.01282
-444.522	0	-0.01282							678.64	0.05127	0.01282
-443.544	0.01282	-0.01282							679.617	0.05127	0.01282
-442.567	0	-0.01282							680.595	0.06409	0.03845
-441.589	0	-0.01282							681.573	0.06409	0.02563
-440.611	-0.01282	0							682.55	0.06409	0.03845
-439.634	0.01282	-0.02564							683.528	0.06409	0.05127
-438.656	0	-0.01282							684.505	0.06409	0.02563
-437.679	0.01282	0							685.483	0.05127	0.03845
-436.701	0	0							686.46	0.05127	0.02563
-435.724	0.01282	0							687.438	0.05127	0.03845
-434.746	0	0							688.415	0.02563	0.02563
-433.769	0	-0.01282							689.393	0.03845	0.02563
-432.791	0	-0.01282							690.371	0.03845	0.02563
-431.814	0	0							691.348	0.03845	0.03845
-430.836	0.01282	0							692.326	0.05127	0.03845
-429.858	0	0.01282							693.303	0.03845	0.02563
-428.881	0	0							694.281	0.05127	0.03845
-427.903	0	0.01282							695.258	0.05127	0.02563
-426.926	0	0							696.236	0.06409	0.02563
-425.948	-0.01282	-0.01282							697.213	0.0769	0.02563
-424.971	0	0							698.191	0.06409	0.02563
-423.993	-0.01282	-0.02564							699.169	0.05127	0.02563
-423.016	0	-0.01282							700.146	0.06409	0.02563
-422.038	-0.01282	-0.01282							701.124	0.06409	0.03845
-421.06	-0.01282	-0.01282							702.101	0.06409	0.03845
-420.083	0	-0.01282							703.079	0.05127	0.03845
-419.105	0	0							704.056	0.05127	0.02563
-418.128	0	-0.02564							705.034	0.05127	0.02563
-417.15	0.02564	-0.01282							706.011	0.06409	0.02563
-416.173	0	-0.01282							706.989	0.06409	0.02563
-415.195	0	-0.01282							707.967	0.05127	0.03845
-414.218	0	-0.01282							708.944	0.06409	0.03845
-413.24	0	-0.01282							709.922	0.05127	0.03845
-412.263	0	-0.01282							710.899	0.06409	0.03845
-411.285	0.01282	-0.01282							711.877	0.05127	0.03845
-410.307	0.01282	-0.01282							712.854	0.05127	0.02563
-409.33	0.01282	0							713.832	0.06409	0.02563
-408.352	0.01282	-0.02564							714.809	0.06409	0.02563
-407.375	0.01282	0							715.787	0.06409	0.01282
-406.397	0.01282	0							716.765	0.05127	0.03845
-405.42	0.01282	0							717.742	0.06409	0.03845
-404.442	0	0							718.72	0.05127	0.05127
-403.465	0.01282	-0.02564							719.697	0.05127	0.03845
-402.487	0	0							720.675	0.03845	0.03845
-401.51	0	-0.01282							721.652	0.05127	0.03845
-400.532	0.01282	-0.01282							722.63	0.06409	0.02563
-399.554	0	-0.01282							723.607	0.06409	0.03845
-398.577	0.01282	-0.02564							724.585	0.06409	0.03845
-397.599	0	0							725.563	0.06409	0.02563
-396.622	0.01282	-0.01282							726.54	0.06409	0.03845
-395.644	0.01282	-0.01282							727.518	0.06409	0.03845
-394.667	0.01282	-0.01282							728.495	0.06409	0.02563
-393.689	0.01282	-0.01282							729.473	0.06409	0.02563
-392.712	0.02564	-0.02564							730.45	0.0769	0.02563
-391.734	0.01282	-0.02564							731.428	0.05127	0.03845
-390.757	0.01282	0							732.405	0.06409	0.05127
-389.779	0	0							733.383	0.05127	0.03845
-388.801	0.01282	0							734.361	0.05127	0.03845
-387.824	0.01282	0							735.338	0.05127	0.03845
-386.846	0.01282	-0.02564							736.316	0.03845	0.03845
-385.869	0.01282	-0.02564							737.293	0.05127	0.03845
-384.891	0.02564	-0.01282							738.271	0.05127	0.05127
-383.914	0.01282	-0.01282							739.248	0.05127	0.02563
-382.936	0.02564	0							740.226	0.05127	0.02563
-381.959	0.01282	-0.01282							741.203	0.06409	0.03845
-380.981	0.01282	-0.01282							742.181	0.05127	0.03845
-380.004	0.01282	0							743.159	0.05127	0.03845
-379.026	0	-0.02564							744.136	0.06409	0.03845
-378.048	-0.01282	-0.02564							745.114	0.06409	0.05127
-377.071	-0.02563	-0.02564							746.091	0.06409	0.05127
-376.093	-0.02563	-0.02564							747.069	0.0769	0.03845
-375.116	-0.02563	-0.03845							748.046	0.06409	0.03845
-374.138	-0.02563	-0.02564							749.024	0.06409	0.02563
-373.161	0	-0.02564							750.001	0.06409	0.02563
-372.183	-0.02563	-0.02564							750.979	0.06409	0.02563
-371.206	0	-0.01282							751.957	0.06409	0.02563
-370.228	-0.01282	-0.01282							752.934	0.05127	0.03845
-369.251	-0.01282	-0.01282							753.912	0.06409	0.03845
-368.273	-0.01282	-0.02564							754.889	0.03845	0.03845
-367.295	-0.01282	-0.02564							755.867	0.05127	0.05127
-366.318	-0.01282	-0.02564							756.844	0.06409	0.03845
-365.34	0	-0.01282							757.822	0.06409	0.03845
-364.363	0	-0.02564							758.799	0.05127	0.03845
-363.385	-0.02563	-0.01282							759.777	0.01282	0.01282
-362.408	-0.01282	0							760.755	0.01282	0.01282
-361.43	-0.01282	-0.02564							761.732	0.01282	0.01282
-360.453	-0.01282	-0.01282							762.71	0.01282	0.01282
-359.475	0	-0.02564							763.687	0.02563	0.01282
-358.498	-0.02563	-0.01282							764.665	0	0
-357.52	0	-0.01282							765.642	0.01282	0
-356.542	-0.01282	-0.02564							766.62	0.01282	0.01282
-355.565	-0.01282	-0.02564							767.597	0.01282	0.02563
-354.587	-0.01282	-0.01282							768.575	0	0.02563
-353.61	-0.01282	-0.02564							769.552	0	0.01282
-352.632	0	-0.01282							770.53	0	0
-351.655	-0.01282	-0.02564							771.508	0.01282	0.01282
-350.677	0.01282	-0.03845							772.485	0.01282	0.01282
-349.7	-0.01282	-0.01282							773.463	0	0.01282
-348.722	0.01282	-0.01282							774.44	0.01282	0.01282
-347.745	0	0							775.418	0.02563	0.01282
-346.767	0.01282	-0.01282							776.395	0.01282	0.02563
-345.789	0	-0.02564							777.373	0.01282	0.01282
-344.812	0.01282	-0.01282							778.35	0	0.01282
-343.834	0	-0.02564							779.328	0.01282	0
-342.857	0	-0.01282							780.306	0.02563	0.01282
-341.879	0	-0.01282							781.283	0.01282	0.01282
-340.902	0.01282	-0.02564							782.261	0.02563	0.01282
-339.924	-0.01282	-0.01282							783.238	0.01282	0.01282
-338.947	0.01282	-0.01282							784.216	0.01282	0.01282
-337.969	0.01282	-0.02564							785.193	0	0.02563
-336.992	0.01282	-0.02564							786.171	0	0.01282
-336.014	-0.01282	-0.02564							787.148	-0.02564	0.02563
-335.036	-0.01282	-0.02564							788.126	0	0.01282
-334.059	0.01282	-0.01282							789.104	0.01282	0.01282
-333.081	0.01282	-0.01282							790.081	0.02563	0.01282
-332.104	0	-0.01282							791.059	0.01282	0.01282
-331.126	0	0							792.036	0.01282	0.01282
-330.149	0	0							793.014	0	0.01282
-329.171	0.01282	-0.01282							793.991	0	0.01282
-328.194	0	-0.01282							794.969	0.01282	0.01282
-327.216	-0.01282	-0.01282							795.946	0.01282	0.01282
-326.239	0	-0.01282							796.924	0.01282	0
-325.261	0	0							797.902	0.01282	0.01282
-324.283	0	0							798.879	0.01282	0.02563
-323.306	0	-0.01282							799.857	0.02563	0.01282
-322.328	0	0							800.834	0.02563	0
-321.351	0	-0.01282							801.812	0.01282	0
-320.373	0.01282	0							802.789	0	-0.01282
-319.396	0.01282	0							803.767	-0.01282	0
-318.418	0	0							804.744	0	0
-317.441	0.01282	0							805.722	-0.01282	-0.01282
-316.463	0.01282	-0.01282							806.7	-0.01282	0
-315.486	0.01282	-0.01282							807.677	0	0.01282
-314.508	0.01282	-0.01282							808.655	0.01282	-0.01282
-313.53	0	-0.01282							809.632	0.01282	-0.02564
-312.553	0.01282	0.01282							810.61	0.01282	-0.01282
-311.575	0.01282	-0.01282							811.587	0.01282	0
-310.598	0.01282	-0.01282							812.565	0	-0.01282
-309.62	0	0							813.542	-0.01282	0
-308.643	0	0							814.52	0	0
-307.665	0	0							815.498	0.01282	0
-306.688	0	0							816.475	0.01282	0.01282
-305.71	0.01282	0							817.453	0	0.01282
-304.733	0	0							818.43	-0.01282	0.01282
-303.755	0.01282	-0.01282							819.408	0.01282	-0.01282
-302.777	0.01282	0							820.385	0.01282	0
-301.8	0.01282	-0.01282							821.363	0	0.01282
-300.822	0.01282	-0.01282							822.34	0	0.01282
-299.845	0.01282	0.01282							823.318	0.01282	0
-298.867	0.02564	0							824.296	0.01282	0.01282
-297.89	0.02564	0							825.273	0.01282	0.01282
-296.912	0.02564	-0.01282							826.251	-0.01282	0.01282
-295.935	0.01282	0							827.228	-0.01282	0
-294.957	0.02564	0							828.206	0.01282	-0.01282
-293.979	0.01282	-0.01282							829.183	0.02563	0
-293.002	0.02564	-0.01282							830.161	0.01282	0
-292.024	0.01282	0							831.138	0	0
-291.047	0.01282	0							832.116	0	-0.01282
-290.069	0.02564	0							833.094	0.01282	0
-289.092	0.01282	0							834.071	0.01282	-0.01282
-288.114	0.01282	0.01282							835.049	0.01282	-0.01282
-287.137	0.02564	0.01282							836.026	0.01282	-0.01282
-286.159	0.02564	0.01282							837.004	0	-0.01282
-285.182	0.02564	0.01282							837.981	-0.01282	0
-284.204	0.01282	0							838.959	0.01282	0
-283.226	0	0							839.936	0.02563	-0.01282
-282.249	0	0							840.914	0.02563	0
-281.271	0.01282	0							841.892	0.01282	-0.01282
-280.294	0.02564	-0.01282							842.869	0.01282	0.01282
-279.316	0.01282	-0.01282							843.847	0	0
-278.339	0.02564	0							844.824	0	0
-277.361	0.01282	-0.01282							845.802	0.01282	0
-276.384	0.01282	0							846.779	0.02563	0
-275.406	0.03845	-0.01282							847.757	0.02563	-0.01282
-274.429	0.01282	0.01282							848.734	0.01282	-0.01282
-273.451	0.01282	0.01282							849.712	0	-0.02564
-272.473	0	0							850.69	0	-0.01282
-271.496	0.01282	0.01282							851.667	0.01282	0
-270.518	0.01282	0							852.645	0.01282	0
-269.541	0.01282	0							853.622	0	0
-268.563	0.01282	0.01282							854.6	0	0
-267.586	0.02564	-0.01282							855.577	-0.01282	0
-266.608	0.02564	0.01282							856.555	-0.01282	-0.01282
-265.631	0.02564	0							857.532	0	-0.01282
-264.653	0.01282	0							858.51	0.01282	-0.02564
-263.676	0.01282	0.02564							859.488	0	-0.02564
									860.465	0	-0.02564
									861.443	0	-0.01282
									862.42	0	-0.01282
									863.398	0	0
									864.375	0	0
									865.353	0.01282	0
									866.33	0.02563	0
									867.308	0	-0.01282
									868.286	0.01282	0
									869.263	0	-0.01282
									870.241	0	-0.01282
									871.218	0	-0.01282
									872.196	0	-0.02564
									873.173	0	-0.01282
									874.151	0.01282	-0.01282
									875.128	0	0
									876.106	-0.01282	-0.01282
									877.083	0	0
									878.061	0.01282	-0.01282
									879.039	0.01282	-0.01282
									880.016	0	-0.02564
									880.994	0	-0.02564
									881.971	0.01282	-0.01282
									882.949	0.01282	0
									883.926	0.01282	0.01282
									884.904	0.01282	0
									885.881	0.01282	-0.01282
									886.859	0.01282	-0.02564
									887.837	0.01282	-0.01282
									888.814	0.02563	-0.01282
									889.792	0.02563	-0.01282
									890.769	0.02563	0
									891.747	0.01282	-0.01282
									892.724	0.02563	-0.01282
									893.702	0.02563	0
									894.679	0.01282	-0.01282
									895.657	0.02563	-0.01282
									896.635	0.03845	-0.01282
									897.612	0	0
									898.59	0.02563	-0.01282
									899.567	0.02563	0
									900.545	0.01282	0
									901.522	0.01282	0
									902.5	0.01282	0
									903.477	0.01282	0
									904.455	0.01282	0
									905.433	0.01282	0

## Sheet: Fig. 5
Fig. 5b				Fig. 5c				Fig. 5d					Fig. 5f
	PM6:Y6	Ter-D18:Y6			Ter-D18:Y6	PM6:Y6		Ter-D18:Y6 solar cell					PCE (%)	cycle strain
Voltage (V)	Current Density (mA/cm2)			wavelength(nm)	EQE (%)				PCE (%)				cycles	0.1	0.2
-1	-26.6848	-26.2947		300	43.42	35.74		strain	Cell 1	Cell 2	Cell 3		0	14.2	14.19
-0.98	-26.6893	-26.2448		310	52.61	44.01		0	14.14	14.22	14.19		10	14.11	13.69
-0.96	-26.6915	-26.3072		320	60.33	52.86		0.1	13.83	14.17	14.18		50	13.87	12.95
-0.94	-26.6526	-26.3087		330	65	59.45		0.2	13.72	13.45	13.9		100	13.48	12.04
-0.92	-26.6752	-26.2395		340	67.89	63.25		0.3	13.38	13.02	13.21
-0.9	-26.6724	-26.2659		350	69.45	62.93		0.4	12.67	12.35	12.24
-0.88	-26.6349	-26.2631		360	69.16	58.57		0.5	11.77	11.41	11.54
-0.86	-26.6357	-26.2335		370	70.42	54.57		0.6	10.39	10.78	10.73
-0.84	-26.6115	-26.1975		380	74.91	53.63		0.7	8.43	8.69	8.36
-0.82	-26.588	-26.1339		390	79.28	52.3		0.8	5.39	5.23	4.29
-0.8	-26.6074	-26.1645		400	79.53	55.28
-0.78	-26.569	-26.1919		410	77.21	59.67		PM6:Y6 solar cell
-0.76	-26.5618	-26.1513		420	74.39	65.22			PCE (%)
-0.74	-26.5645	-26.1806		430	71.79	70.87		strain	Cell 1	Cell 2	Cell 3
-0.72	-26.5784	-26.1712		440	70.2	75.12		0	13.17	13.19	13.07
-0.7	-26.5766	-26.0816		450	69.4	77.52		0.1	12.58	12.84	12.76
-0.68	-26.4971	-26.0526		460	69.39	78.31		0.2	12.07	12.6	12.32
-0.66	-26.467	-26.0065		470	69.8	78.34		0.3	10.66	11.23	10.93
-0.64	-26.5019	-26.0173		480	71.27	78.23		0.4	8.48	8.78	8.33
-0.62	-26.431	-26.0445		490	73.29	78.15		0.5	5.11	4.82	4.64
-0.6	-26.4346	-26.0545		500	75.79	78.18
-0.58	-26.4529	-26.0998		510	78.12	78.78
-0.56	-26.4208	-26.0408		520	80.06	79.6
-0.54	-26.414	-26.0082		530	81.57	80.48
-0.52	-26.3997	-25.9821		540	82.68	81.15
-0.5	-26.3779	-25.932		550	83.59	82.02
-0.48	-26.3574	-25.8931		560	84	83.1
-0.46	-26.3056	-25.8747		570	84.17	83.69
-0.44	-26.3071	-25.881		580	84.26	83.96
-0.42	-26.3277	-25.8916		590	84.44	84.36
-0.4	-26.301	-25.8608		600	84.15	84.31
-0.38	-26.2975	-25.8654		610	83	84.21
-0.36	-26.2743	-25.8611		620	81.11	84.15
-0.34	-26.2508	-25.7733		630	78.43	83.95
-0.32	-26.2096	-25.7208		640	75.69	83.3
-0.3	-26.1269	-25.7087		650	73.19	82.92
-0.28	-26.1412	-25.6937		660	71	82.39
-0.26	-26.1698	-25.7035		670	69.64	82.16
-0.24	-26.147	-25.6886		680	68.89	81.97
-0.22	-26.1529	-25.6824		690	68.82	81.81
-0.2	-26.1232	-25.6874		700	69.65	81.9
-0.18	-26.0767	-25.6296		710	70.84	81.86
-0.16	-26.0017	-25.5496		720	72.17	81.93
-0.14	-25.9727	-25.4594		730	73.15	81.91
-0.12	-26.0241	-25.4382		740	73.99	81.83
-0.1	-25.991	-25.467		750	74.82	81.88
-0.08	-25.9413	-25.4809		760	75.44	81.87
-0.06	-25.9346	-25.447		770	76.14	81.83
-0.04	-25.8555	-25.4134		780	77.26	81.93
-0.02	-25.7945	-25.3864		790	78.87	81.57
0	-25.8113	-25.322		800	80.25	81.24
0.02	-25.8125	-25.2291		810	82.67	78.62
0.04	-25.7599	-25.2156		820	80.68	76.65
0.06	-25.6821	-25.2356		830	78.97	74.85
0.08	-25.7342	-25.1822		840	77.81	73.3
0.1	-25.6726	-25.1394		850	76.42	68.37
0.12	-25.5622	-25.1398		860	71.48	58.19
0.14	-25.5831	-25.0539		870	57.68	46.56
0.16	-25.5528	-24.9978		880	47.45	31.3
0.18	-25.4795	-24.9468		890	40.32	26.29
0.2	-25.4138	-24.8932		900	32.57	25.89
0.22	-25.3351	-24.897		910	22.24	19.84
0.24	-25.2789	-24.8936		920	15.54	14.49
0.26	-25.2234	-24.7775		930	10.54	9.4
0.28	-25.1811	-24.6665		940	6.21	5.28
0.3	-25.1065	-24.6028		950	3.3	3.2
0.32	-25.0151	-24.5048		960	2.14	1.91
0.34	-24.9073	-24.4525		970	1.06	0.9178
0.36	-24.8165	-24.4302		980	0.5057	0.506
0.38	-24.7351	-24.3497		990	0.3074	0.3442
0.4	-24.5803	-24.2643		1000	0.07604	0.243
0.42	-24.4726	-24.1997
0.44	-24.304	-24.0394
0.46	-24.1133	-23.8599
0.48	-23.9072	-23.7333
0.5	-23.6572	-23.6175
0.52	-23.4437	-23.4763
0.54	-23.1629	-23.3469
0.56	-22.8142	-23.1767
0.58	-22.3933	-22.9277
0.6	-21.8977	-22.6725
0.62	-21.2761	-22.3235
0.64	-20.444	-21.895
0.66	-19.4102	-21.4484
0.68	-18.0502	-20.861
0.7	-16.1541	-20.09
0.72	-13.643	-19.0012
0.74	-10.3623	-17.5415
0.76	-6.13031	-15.543
0.78	-0.88705	-12.7909
0.8	5.35675	-9.24238
0.82	12.6216	-4.69827
0.84	20.8516	0.93657
0.86	30.0272	7.6619
0.88	39.9826	15.4423
0.9	50.6869	24.2495
0.92	62.0637	34.0252
0.94	74.0434	44.6661
0.96	86.5842	56.1251
0.98	99.5806	68.2733
1	112.995	81.0452

## Sheet: S Table 1 and S Fig. 2
wavelength(nm)	Transparency (%)
	0-ION E	2- ION E	5-ION E	10-ION E
1200	76.8465	78.1558	78.1656	80.5484
1199.5	76.8501	78.1642	78.1785	80.5451
1199	76.8665	78.1864	78.2113	80.5613
1198.5	76.881	78.1918	78.2171	80.5805
1198	76.8984	78.2005	78.2174	80.5894
1197.5	76.9069	78.1926	78.2077	80.5893
1197	76.9078	78.1905	78.2077	80.5839
1196.5	76.9203	78.21	78.2445	80.5918
1196	76.9343	78.2234	78.2553	80.6159
1195.5	76.946	78.2311	78.2562	80.6248
1195	76.9481	78.2229	78.2454	80.6162
1194.5	76.9458	78.229	78.2534	80.6095
1194	76.9544	78.2438	78.2872	80.6187
1193.5	76.9633	78.2647	78.2982	80.6309
1193	76.9795	78.2874	78.3109	80.6402
1192.5	76.9877	78.2858	78.3078	80.6428
1192	76.988	78.2835	78.3065	80.6288
1191.5	76.9987	78.2932	78.3301	80.6319
1191	77.0122	78.3087	78.3451	80.6525
1190.5	77.0311	78.3222	78.3507	80.6651
1190	77.0382	78.3207	78.3362	80.6607
1189.5	77.0407	78.32	78.3393	80.6585
1189	77.0465	78.3264	78.3547	80.6635
1188.5	77.0502	78.339	78.3595	80.6741
1188	77.0656	78.3544	78.3717	80.6902
1187.5	77.0737	78.3547	78.3682	80.6924
1187	77.0734	78.3487	78.3595	80.682
1186.5	77.0781	78.3554	78.3764	80.6846
1186	77.0935	78.3665	78.3889	80.7082
1185.5	77.1058	78.3767	78.3892	80.7176
1185	77.1164	78.3731	78.3876	80.7169
1184.5	77.1263	78.3671	78.3826	80.7194
1184	77.1275	78.3675	78.393	80.7202
1183.5	77.1385	78.3763	78.401	80.7401
1183	77.1548	78.3974	78.4126	80.7566
1182.5	77.1669	78.3979	78.4125	80.7595
1182	77.1689	78.393	78.4046	80.7487
1181.5	77.1768	78.3956	78.4192	80.7503
1181	77.1864	78.4014	78.421	80.7686
1180.5	77.1967	78.423	78.4322	80.7718
1180	77.2152	78.4397	78.4415	80.7736
1179.5	77.2196	78.4375	78.4453	80.7681
1179	77.2209	78.4351	78.4548	80.7642
1178.5	77.23	78.4416	78.4622	80.7808
1178	77.2438	78.4689	78.4869	80.7971
1177.5	77.2573	78.4738	78.4954	80.8057
1177	77.2648	78.4792	78.4964	80.8018
1176.5	77.2717	78.4793	78.5079	80.8032
1176	77.2757	78.4801	78.5091	80.8191
1175.5	77.2871	78.504	78.5162	80.8288
1175	77.3025	78.5125	78.5311	80.8345
1174.5	77.3106	78.5126	78.5307	80.8318
1174	77.3119	78.5032	78.5271	80.8242
1173.5	77.3183	78.5108	78.5265	80.8325
1173	77.3302	78.528	78.536	80.8457
1172.5	77.3407	78.5356	78.5405	80.851
1172	77.3505	78.5407	78.5444	80.8461
1171.5	77.3593	78.5478	78.5577	80.8441
1171	77.3656	78.5551	78.5554	80.8556
1170.5	77.3716	78.5797	78.5684	80.8634
1170	77.3856	78.5995	78.5853	80.8731
1169.5	77.3955	78.5985	78.5905	80.8747
1169	77.4009	78.5922	78.5941	80.8653
1168.5	77.4064	78.5981	78.597	80.8758
1168	77.4188	78.6148	78.6054	80.8908
1167.5	77.428	78.6215	78.6145	80.8964
1167	77.4387	78.6255	78.6213	80.8995
1166.5	77.4456	78.625	78.6227	80.8969
1166	77.4475	78.6188	78.6154	80.9028
1165.5	77.4549	78.6371	78.6163	80.9089
1165	77.4693	78.6612	78.6408	80.9196
1164.5	77.4842	78.6625	78.6488	80.9246
1164	77.4848	78.6567	78.6524	80.9174
1163.5	77.4897	78.6508	78.6467	80.9249
1163	77.4966	78.6576	78.6413	80.9351
1162.5	77.5064	78.6668	78.6573	80.9395
1162	77.5228	78.6756	78.6727	80.9459
1161.5	77.5267	78.6748	78.6859	80.9415
1161	77.5218	78.6652	78.6723	80.9425
1160.5	77.5251	78.6802	78.6694	80.9491
1160	77.5427	78.6996	78.6883	80.9593
1159.5	77.5594	78.7051	78.6942	80.9681
1159	77.5639	78.7104	78.7045	80.962
1158.5	77.5678	78.7127	78.7049	80.9668
1158	77.5704	78.7212	78.704	80.9726
1157.5	77.5813	78.7348	78.7196	80.9816
1157	77.6024	78.7486	78.7442	80.9954
1156.5	77.61	78.7457	78.7557	80.9893
1156	77.6053	78.735	78.7412	80.9853
1155.5	77.6066	78.7459	78.7368	80.9887
1155	77.6233	78.7606	78.7557	81.0028
1154.5	77.6431	78.7672	78.7671	81.0188
1154	77.6523	78.7762	78.7787	81.0139
1153.5	77.6587	78.7721	78.7724	81.0188
1153	77.6588	78.7702	78.7539	81.02
1152.5	77.6686	78.7787	78.7682	81.028
1152	77.6939	78.7928	78.7922	81.046
1151.5	77.7026	78.8034	78.8104	81.0419
1151	77.6973	78.8008	78.8007	81.0316
1150.5	77.696	78.8023	78.7873	81.0273
1150	77.7102	78.8102	78.7975	81.0347
1149.5	77.727	78.8242	78.8123	81.0446
1149	77.7364	78.8414	78.8313	81.0436
1148.5	77.7417	78.8497	78.825	81.0506
1148	77.7332	78.8493	78.8096	81.0496
1147.5	77.7423	78.8542	78.8205	81.0569
1147	77.7672	78.8652	78.847	81.0761
1146.5	77.7821	78.8716	78.8615	81.0822
1146	77.7821	78.8653	78.8525	81.0834
1145.5	77.7759	78.8658	78.8408	81.0842
1145	77.7877	78.8663	78.8471	81.0901
1144.5	77.8049	78.8767	78.8698	81.0957
1144	77.8197	78.8936	78.8964	81.0966
1143.5	77.827	78.8973	78.8933	81.0977
1143	77.8153	78.8969	78.8666	81.0899
1142.5	77.8196	78.9078	78.8757	81.0879
1142	77.8405	78.923	78.9015	81.1058
1141.5	77.8566	78.9364	78.9205	81.1086
1141	77.8612	78.945	78.922	81.1084
1140.5	77.8584	78.9435	78.8962	81.1066
1140	77.8651	78.9469	78.89	81.1059
1139.5	77.8811	78.9532	78.9021	81.1196
1139	77.8996	78.9705	78.9347	81.1223
1138.5	77.9075	78.9693	78.9315	81.1244
1138	77.8972	78.9658	78.9092	81.1116
1137.5	77.9027	78.9654	78.9137	81.1059
1137	77.9184	78.9662	78.9279	81.1175
1136.5	77.9278	78.9804	78.957	81.1215
1136	77.9371	78.9905	78.9673	81.1241
1135.5	77.9341	78.9942	78.9604	81.1247
1135	77.9372	78.9902	78.9552	81.1253
1134.5	77.9529	79.0049	78.9715	81.1379
1134	77.9721	79.0241	78.996	81.1479
1133.5	77.9849	79.0316	79.0003	81.1564
1133	77.9786	79.0397	78.9824	81.1463
1132.5	77.9834	79.0396	78.9804	81.1394
1132	77.9973	79.0387	78.9909	81.1534
1131.5	78.0061	79.0552	79.0151	81.1519
1131	78.0187	79.0733	79.0262	81.159
1130.5	78.014	79.0764	79.0107	81.1559
1130	78.0119	79.0744	79.0048	81.1485
1129.5	78.025	79.0873	79.0216	81.1567
1129	78.0416	79.105	79.0483	81.1732
1128.5	78.0573	79.1161	79.0531	81.1906
1128	78.0504	79.1244	79.0382	81.1824
1127.5	78.0561	79.1207	79.0305	81.1757
1127	78.0714	79.1177	79.0425	81.1897
1126.5	78.0813	79.1251	79.0615	81.1927
1126	78.097	79.1391	79.0791	81.2015
1125.5	78.0906	79.1385	79.0636	81.1978
1125	78.0867	79.1288	79.0589	81.1834
1124.5	78.0978	79.1305	79.0707	81.1873
1124	78.1152	79.1422	79.0893	81.1975
1123.5	78.1243	79.154	79.0957	81.209
1123	78.1167	79.1591	79.0795	81.1972
1122.5	78.1189	79.1555	79.0818	81.1881
1122	78.1294	79.1506	79.0855	81.199
1121.5	78.1394	79.1534	79.0949	81.2022
1121	78.1558	79.1643	79.1059	81.216
1120.5	78.1533	79.1623	79.0918	81.216
1120	78.1522	79.1503	79.0871	81.2047
1119.5	78.1668	79.145	79.0935	81.2114
1119	78.183	79.1476	79.1034	81.2202
1118.5	78.1971	79.1646	79.1129	81.2318
1118	78.1986	79.1717	79.1011	81.2267
1117.5	78.2031	79.176	79.1074	81.222
1117	78.2042	79.1709	79.1131	81.2241
1116.5	78.2107	79.1861	79.1328	81.2227
1116	78.2218	79.2068	79.1462	81.2348
1115.5	78.2201	79.2164	79.1392	81.2322
1115	78.2191	79.2235	79.1445	81.2204
1114.5	78.2289	79.2207	79.1523	81.2278
1114	78.2394	79.23	79.1663	81.237
1113.5	78.2498	79.2499	79.1808	81.2467
1113	78.2583	79.2706	79.1775	81.2444
1112.5	78.2672	79.2719	79.1726	81.2357
1112	78.2746	79.2609	79.1738	81.2354
1111.5	78.2821	79.2721	79.1886	81.2387
1111	78.2946	79.2905	79.2048	81.2526
1110.5	78.3014	79.3013	79.2017	81.2548
1110	78.2969	79.3032	79.206	81.2382
1109.5	78.305	79.296	79.2082	81.2403
1109	78.3128	79.291	79.2118	81.2523
1108.5	78.3236	79.2988	79.2205	81.2678
1108	78.3355	79.3194	79.2275	81.2762
1107.5	78.3411	79.3221	79.2323	81.2661
1107	78.3446	79.3069	79.2315	81.2632
1106.5	78.3437	79.3043	79.2339	81.2638
1106	78.362	79.3115	79.2373	81.2789
1105.5	78.3712	79.3219	79.2339	81.2853
1105	78.3797	79.3355	79.2472	81.2687
1104.5	78.3863	79.3354	79.259	81.2657
1104	78.385	79.3335	79.2552	81.2678
1103.5	78.3943	79.3391	79.2578	81.2828
1103	78.404	79.3555	79.263	81.2959
1102.5	78.4123	79.3688	79.2733	81.2889
1102	78.415	79.3722	79.2873	81.2857
1101.5	78.4143	79.3736	79.2907	81.2825
1101	78.4227	79.3761	79.2924	81.2957
1100.5	78.4291	79.3877	79.2946	81.3026
1100	78.4376	79.4015	79.3148	81.2923
1099.5	78.4468	79.4053	79.3279	81.2907
1099	78.4491	79.408	79.3289	81.289
1098.5	78.4633	79.4099	79.3287	81.3001
1098	78.4771	79.4162	79.3212	81.3143
1097.5	78.4886	79.4234	79.3281	81.3109
1097	78.4881	79.425	79.3357	81.3027
1096.5	78.4867	79.4252	79.3309	81.2997
1096	78.4952	79.4194	79.3201	81.3102
1095.5	78.5033	79.4232	79.3179	81.3208
1095	78.5104	79.43	79.3234	81.3125
1094.5	78.5119	79.4296	79.3352	81.3098
1094	78.504	79.4294	79.3312	81.3009
1093.5	78.5154	79.4329	79.3309	81.311
1093	78.5336	79.442	79.3322	81.3307
1092.5	78.5501	79.4552	79.3479	81.332
1092	78.5563	79.4682	79.3654	81.3237
1091.5	78.5531	79.4688	79.3572	81.3158
1091	78.5638	79.4638	79.3496	81.3296
1090.5	78.5758	79.4719	79.3446	81.3428
1090	78.5898	79.4912	79.36	81.3423
1089.5	78.5954	79.497	79.3733	81.3411
1089	78.588	79.4947	79.3648	81.3303
1088.5	78.5897	79.4916	79.3567	81.3329
1088	78.6036	79.4909	79.3493	81.353
1087.5	78.6178	79.506	79.3622	81.3532
1087	78.626	79.5229	79.3882	81.3426
1086.5	78.6199	79.5247	79.3871	81.3284
1086	78.6287	79.511	79.3784	81.3344
1085.5	78.6381	79.5131	79.3758	81.3452
1085	78.6546	79.5315	79.3943	81.3496
1084.5	78.6704	79.541	79.4163	81.354
1084	78.6618	79.5407	79.4121	81.3443
1083.5	78.6681	79.5362	79.4076	81.3498
1083	78.6794	79.5329	79.3919	81.3671
1082.5	78.6941	79.5465	79.4063	81.3715
1082	78.701	79.5708	79.4407	81.3675
1081.5	78.693	79.5771	79.4415	81.3578
1081	78.6925	79.5653	79.4283	81.3577
1080.5	78.697	79.5617	79.4176	81.3647
1080	78.7162	79.5761	79.4362	81.3674
1079.5	78.728	79.5888	79.4573	81.3722
1079	78.7206	79.5988	79.4622	81.3607
1078.5	78.727	79.5964	79.4566	81.3631
1078	78.7378	79.5865	79.4385	81.3805
1077.5	78.7533	79.5923	79.4448	81.3873
1077	78.7688	79.6141	79.4822	81.3911
1076.5	78.7637	79.6277	79.4885	81.3851
1076	78.7586	79.6262	79.4793	81.3819
1075.5	78.763	79.6255	79.4783	81.3853
1075	78.778	79.6285	79.4904	81.3921
1074.5	78.7896	79.6434	79.5173	81.3988
1074	78.7829	79.6518	79.522	81.3848
1073.5	78.7841	79.6483	79.5146	81.3781
1073	78.791	79.6318	79.4872	81.3887
1072.5	78.8051	79.6336	79.4899	81.392
1072	78.8229	79.6498	79.5191	81.4017
1071.5	78.8225	79.6592	79.5239	81.398
1071	78.8211	79.6645	79.5184	81.3937
1070.5	78.8296	79.6595	79.5065	81.4012
1070	78.8468	79.6664	79.5158	81.4105
1069.5	78.8642	79.6819	79.5432	81.423
1069	78.8615	79.6972	79.559	81.4133
1068.5	78.8623	79.7002	79.5574	81.409
1068	78.869	79.6891	79.5422	81.4135
1067.5	78.8785	79.6912	79.5414	81.4139
1067	78.8937	79.7037	79.5675	81.419
1066.5	78.8925	79.7152	79.5736	81.4109
1066	78.8861	79.7194	79.5638	81.4011
1065.5	78.8901	79.7136	79.552	81.4034
1065	78.9067	79.7129	79.5469	81.4133
1064.5	78.9178	79.7216	79.5677	81.4212
1064	78.9177	79.7353	79.5763	81.4183
1063.5	78.919	79.7371	79.5765	81.4155
1063	78.9258	79.7281	79.5604	81.4224
1062.5	78.9339	79.7297	79.564	81.426
1062	78.9493	79.7395	79.5946	81.4355
1061.5	78.9533	79.7557	79.6051	81.4351
1061	78.9432	79.772	79.6121	81.4186
1060.5	78.9504	79.7756	79.6104	81.4245
1060	78.9603	79.7725	79.6033	81.4239
1059.5	78.9728	79.7783	79.6175	81.4314
1059	78.9754	79.7878	79.6249	81.4305
1058.5	78.9769	79.7947	79.6248	81.4285
1058	78.9848	79.7873	79.6134	81.4363
1057.5	78.9907	79.7843	79.6089	81.436
1057	79.0132	79.7854	79.6226	81.4526
1056.5	79.0174	79.7901	79.6211	81.4531
1056	79.0183	79.8099	79.6312	81.4467
1055.5	79.0225	79.813	79.628	81.4463
1055	79.0308	79.8162	79.6258	81.4468
1054.5	79.0475	79.8226	79.6397	81.4547
1054	79.0532	79.8353	79.6468	81.4532
1053.5	79.0589	79.8526	79.6581	81.4483
1053	79.0572	79.8557	79.6572	81.4426
1052.5	79.0657	79.8564	79.6577	81.4413
1052	79.0786	79.8543	79.6732	81.4538
1051.5	79.0857	79.8616	79.6783	81.4673
1051	79.0863	79.875	79.6917	81.4596
1050.5	79.0842	79.8708	79.6872	81.4541
1050	79.0846	79.8648	79.6815	81.4508
1049.5	79.0927	79.864	79.6919	81.4607
1049	79.1013	79.8619	79.6888	81.4758
1048.5	79.1081	79.8732	79.6971	81.4708
1048	79.1116	79.8785	79.6961	81.4635
1047.5	79.1194	79.8786	79.6964	81.4595
1047	79.1365	79.8747	79.6999	81.4734
1046.5	79.1471	79.8846	79.7073	81.4866
1046	79.1565	79.9059	79.7125	81.4845
1045.5	79.1588	79.9095	79.7126	81.4818
1045	79.1603	79.9164	79.7191	81.4721
1044.5	79.1653	79.9134	79.7289	81.4843
1044	79.173	79.9132	79.7304	81.5044
1043.5	79.1771	79.9269	79.7342	81.5001
1043	79.1747	79.9302	79.7333	81.4902
1042.5	79.1771	79.9258	79.7266	81.4866
1042	79.1892	79.9149	79.7309	81.4986
1041.5	79.1969	79.9134	79.7275	81.5105
1041	79.2069	79.9266	79.7287	81.5107
1040.5	79.2121	79.9363	79.7321	81.5043
1040	79.213	79.9429	79.7364	81.4901
1039.5	79.2232	79.9385	79.743	81.5011
1039	79.2362	79.9409	79.7462	81.5228
1038.5	79.2452	79.9564	79.7524	81.5243
1038	79.2461	79.9756	79.7754	81.5159
1037.5	79.2484	79.9865	79.7847	81.508
1037	79.2571	79.9833	79.7944	81.5182
1036.5	79.2674	79.9862	79.7977	81.5363
1036	79.2827	79.9865	79.788	81.5449
1035.5	79.2894	80.0029	79.8022	81.5384
1035	79.2865	80.011	79.8088	81.5233
1034.5	79.2931	80.0081	79.8173	81.5276
1034	79.3064	79.9983	79.8037	81.5484
1033.5	79.3227	80.0036	79.8	81.559
1033	79.3291	80.0193	79.8123	81.5521
1032.5	79.3271	80.0216	79.8115	81.5397
1032	79.3297	80.0319	79.82	81.5425
1031.5	79.3364	80.0315	79.8108	81.5578
1031	79.3497	80.0416	79.8024	81.5678
1030.5	79.3578	80.0561	79.8113	81.5663
1030	79.3514	80.0776	79.8295	81.551
1029.5	79.3547	80.0792	79.8394	81.5485
1029	79.3662	80.0673	79.8296	81.5686
1028.5	79.3794	80.078	79.8251	81.577
1028	79.3864	80.0897	79.84	81.5711
1027.5	79.3858	80.0904	79.8519	81.5643
1027	79.3897	80.0894	79.8712	81.5651
1026.5	79.3919	80.0821	79.8703	81.5751
1026	79.4072	80.0774	79.8536	81.5865
1025.5	79.4145	80.0851	79.8666	81.5846
1025	79.4088	80.1073	79.8873	81.5659
1024.5	79.4134	80.1065	79.9009	81.5649
1024	79.4202	80.0949	79.8986	81.5807
1023.5	79.4299	80.0987	79.8886	81.5851
1023	79.4382	80.106	79.8952	81.5811
1022.5	79.4458	80.1209	79.9113	81.5804
1022	79.4497	80.1255	79.9261	81.5736
1021.5	79.4565	80.1212	79.9194	81.5871
1021	79.4748	80.1111	79.8927	81.6058
1020.5	79.4843	80.1154	79.8966	81.6092
1020	79.4844	80.1323	79.9137	81.5973
1019.5	79.489	80.1386	79.9235	81.5976
1019	79.497	80.138	79.9214	81.6131
1018.5	79.5036	80.1415	79.9032	81.6192
1018	79.5131	80.1486	79.9066	81.6283
1017.5	79.5155	80.1667	79.9197	81.6221
1017	79.5077	80.1783	79.9441	81.6111
1016.5	79.5159	80.1837	79.9461	81.6252
1016	79.5277	80.1853	79.9244	81.6387
1015.5	79.5391	80.1951	79.9377	81.6406
1015	79.5421	80.2082	79.9516	81.6317
1014.5	79.5456	80.2132	79.9686	81.6224
1014	79.5515	80.2125	79.9732	81.6281
1013.5	79.5583	80.2081	79.9595	81.6361
1013	79.5766	80.2089	79.9619	81.6423
1012.5	79.5798	80.2171	79.9758	81.6348
1012	79.5766	80.2257	80.0005	81.6224
1011.5	79.5764	80.2197	80.0017	81.6294
1011	79.5866	80.2095	79.9835	81.6438
1010.5	79.5977	80.2118	79.9891	81.649
1010	79.6022	80.2261	79.9978	81.6417
1009.5	79.6054	80.2362	80.0143	81.632
1009	79.6037	80.2452	80.0239	81.6394
1008.5	79.6098	80.2468	80.0123	81.641
1008	79.6283	80.2458	80.0116	81.6507
1007.5	79.6449	80.26	80.0237	81.6527
1007	79.6426	80.2794	80.0484	81.6352
1006.5	79.6452	80.2785	80.0518	81.6444
1006	79.6556	80.2691	80.0325	81.6587
1005.5	79.6681	80.2746	80.0339	81.6687
1005	79.6804	80.2824	80.0332	81.6695
1004.5	79.6816	80.2924	80.0492	81.6647
1004	79.6765	80.3024	80.0574	81.6676
1003.5	79.6756	80.3006	80.0366	81.6681
1003	79.6912	80.3022	80.0333	81.6808
1002.5	79.703	80.315	80.0428	81.6851
1002	79.6977	80.3355	80.0705	81.6719
1001.5	79.7008	80.3383	80.0791	81.6763
1001	79.7076	80.3338	80.0683	81.682
1000.5	79.7183	80.3368	80.0677	81.687
1000	79.7371	80.3406	80.0739	81.6923
999.5	79.74	80.3554	80.0999	81.69
999	79.7345	80.364	80.1125	81.6894
998.5	79.7357	80.3608	80.0962	81.6911
998	79.7531	80.3532	80.0898	81.7022
997.5	79.7666	80.3562	80.0958	81.7099
997	79.7646	80.3753	80.1191	81.7007
996.5	79.7699	80.3767	80.1267	81.71
996	79.7686	80.3761	80.1189	81.714
995.5	79.7822	80.3784	80.118	81.7184
995	79.8012	80.3777	80.1213	81.7297
994.5	79.8062	80.3912	80.1402	81.7267
994	79.8032	80.4015	80.1576	81.7258
993.5	79.8024	80.4009	80.1483	81.7251
993	79.8205	80.3868	80.1387	81.735
992.5	79.8339	80.3914	80.1427	81.7397
992	79.8396	80.4054	80.1563	81.7322
991.5	79.8385	80.4173	80.1659	81.7364
991	79.8372	80.4245	80.1585	81.7352
990.5	79.8452	80.4255	80.1593	81.7358
990	79.8643	80.4212	80.157	81.7454
989.5	79.8716	80.4324	80.1682	81.7431
989	79.8629	80.4526	80.1819	81.7358
988.5	79.8602	80.4582	80.1788	81.7377
988	79.8676	80.4587	80.1859	81.7434
987.5	79.8867	80.4511	80.1925	81.7538
987	79.8952	80.463	80.2048	81.7514
986.5	79.9029	80.4763	80.2155	81.7606
986	79.8974	80.49	80.2195	81.7584
985.5	79.904	80.4893	80.222	81.7587
985	79.9256	80.4789	80.224	81.7775
984.5	79.9332	80.4898	80.2387	81.7776
984	79.9392	80.4989	80.2425	81.7801
983.5	79.9342	80.5111	80.2386	81.7775
983	79.9403	80.518	80.2465	81.7789
982.5	79.9538	80.5172	80.2531	81.7856
982	79.9663	80.5277	80.2583	81.7892
981.5	79.9726	80.5459	80.2718	81.7948
981	79.9623	80.5638	80.2814	81.7829
980.5	79.9721	80.5626	80.2816	81.7815
980	79.9889	80.5568	80.2846	81.7953
979.5	79.9985	80.5599	80.2862	81.7976
979	80.0039	80.5636	80.2827	81.8
978.5	79.9971	80.5714	80.2794	81.794
978	80.0012	80.5709	80.2821	81.7921
977.5	80.0194	80.5593	80.2824	81.8063
977	80.0356	80.5591	80.2763	81.8174
976.5	80.0393	80.5633	80.2841	81.8224
976	80.0276	80.5778	80.2911	81.8112
975.5	80.0329	80.5795	80.3016	81.8091
975	80.0504	80.5665	80.3125	81.8243
974.5	80.0604	80.5636	80.3154	81.8294
974	80.0682	80.5674	80.3186	81.8331
973.5	80.0554	80.5867	80.3278	81.8267
973	80.0548	80.5996	80.3439	81.8188
972.5	80.0709	80.6083	80.352	81.8309
972	80.0885	80.6047	80.3459	81.8475
971.5	80.0966	80.6113	80.3457	81.8575
971	80.0837	80.6289	80.3489	81.8464
970.5	80.0884	80.6424	80.3614	81.8434
970	80.0985	80.6459	80.3776	81.8534
969.5	80.1086	80.6437	80.3726	81.8551
969	80.1202	80.6433	80.3695	81.8635
968.5	80.1117	80.6515	80.3682	81.86
968	80.1085	80.6723	80.3887	81.844
967.5	80.1225	80.6788	80.4045	81.85
967	80.141	80.6755	80.4059	81.8613
966.5	80.153	80.6806	80.4082	81.8711
966	80.1481	80.6861	80.4028	81.8643
965.5	80.1516	80.6981	80.4155	81.8603
965	80.1652	80.7022	80.4374	81.8719
964.5	80.1773	80.6987	80.4389	81.8749
964	80.1905	80.6932	80.4231	81.8895
963.5	80.1902	80.6952	80.4205	81.8882
963	80.1813	80.7123	80.4347	81.8729
962.5	80.1908	80.712	80.446	81.8788
962	80.2046	80.7113	80.4407	81.8898
961.5	80.2167	80.7131	80.4366	81.9035
961	80.2114	80.726	80.4323	81.8971
960.5	80.2128	80.7474	80.45	81.8886
960	80.2215	80.7584	80.4808	81.8942
959.5	80.2234	80.7603	80.4784	81.8973
959	80.2413	80.7522	80.4658	81.9163
958.5	80.2391	80.756	80.4617	81.9145
958	80.2326	80.7739	80.4792	81.8983
957.5	80.2438	80.7776	80.5041	81.9045
957	80.2583	80.7703	80.5017	81.9171
956.5	80.2702	80.7601	80.4935	81.9316
956	80.2733	80.7636	80.4839	81.9274
955.5	80.2766	80.7789	80.4986	81.9159
955	80.2856	80.7985	80.5317	81.9193
954.5	80.292	80.7995	80.5335	81.9214
954	80.312	80.7903	80.5275	81.9402
953.5	80.3114	80.7985	80.5173	81.9373
953	80.3051	80.8159	80.5247	81.9175
952.5	80.3138	80.8324	80.5444	81.9201
952	80.3221	80.835	80.5468	81.9324
951.5	80.3351	80.8279	80.536	81.9518
951	80.3395	80.8245	80.5164	81.9527
950.5	80.3435	80.8384	80.5251	81.9446
950	80.3442	80.8549	80.5473	81.9408
949.5	80.351	80.8519	80.5442	81.945
949	80.3689	80.8422	80.5355	81.9617
948.5	80.3734	80.8441	80.5248	81.9692
948	80.3726	80.8495	80.5244	81.9519
947.5	80.3785	80.8681	80.5543	81.9485
947	80.3824	80.88	80.5673	81.9561
946.5	80.394	80.8851	80.5688	81.9716
946	80.4037	80.8826	80.5622	81.9822
945.5	80.411	80.8947	80.579	81.9762
945	80.4107	80.9168	80.6156	81.9764
944.5	80.4115	80.9202	80.6265	81.9748
944	80.4248	80.9245	80.632	81.9955
943.5	80.4319	80.9256	80.6222	82.007
943	80.4337	80.931	80.6205	81.9944
942.5	80.4435	80.9449	80.64	81.9976
942	80.4453	80.9628	80.6518	81.9998
941.5	80.4508	80.9643	80.6497	82.0123
941	80.4627	80.9563	80.6364	82.0256
940.5	80.4695	80.9596	80.6412	82.0159
940	80.4692	80.9664	80.6649	82.0047
939.5	80.4664	80.9742	80.6757	82.003
939	80.4766	80.9695	80.6757	82.0206
938.5	80.4805	80.9573	80.6673	82.0297
938	80.4889	80.952	80.6619	82.021
937.5	80.5	80.9652	80.682	82.0236
937	80.4948	80.9842	80.6958	82.0184
936.5	80.5055	80.9872	80.6849	82.0339
936	80.5221	80.9835	80.6652	82.0549
935.5	80.5369	80.9858	80.6612	82.0526
935	80.5415	80.9977	80.6818	82.0391
934.5	80.5366	81.0162	80.6936	82.0361
934	80.5417	81.0254	80.6995	82.047
933.5	80.5472	81.0195	80.6887	82.056
933	80.5601	81.0076	80.6768	82.0478
932.5	80.5635	81.0195	80.7035	82.0472
932	80.5535	81.0376	80.7209	82.0369
931.5	80.5602	81.0423	80.7255	82.0454
931	80.5734	81.0434	80.7191	82.0609
930.5	80.591	81.0407	80.7138	82.058
930	80.5975	81.0445	80.7286	82.055
929.5	80.5901	81.0543	80.7382	82.0492
929	80.5947	81.0698	80.7502	82.0644
928.5	80.6083	81.0618	80.7384	82.0781
928	80.6232	81.056	80.732	82.0783
927.5	80.6318	81.062	80.7461	82.0789
927	80.6216	81.0758	80.7601	82.0744
926.5	80.6235	81.0901	80.7663	82.0831
926	80.6353	81.0901	80.7656	82.0992
925.5	80.6497	81.096	80.7662	82.0995
925	80.6586	81.099	80.7726	82.0946
924.5	80.6482	81.1143	80.7905	82.0861
924	80.6458	81.1312	80.8094	82.0888
923.5	80.6504	81.1289	80.8071	82.0972
923	80.6674	81.1194	80.7999	82.1001
922.5	80.6777	81.1206	80.816	82.1035
922	80.6684	81.14	80.8301	82.0938
921.5	80.6749	81.155	80.8443	82.1032
921	80.6871	81.1621	80.8538	82.1204
920.5	80.6978	81.1642	80.8467	82.124
920	80.7104	81.1626	80.8468	82.1256
919.5	80.7059	81.1762	80.86	82.1242
919	80.7013	81.2013	80.8752	82.1258
918.5	80.7054	81.2038	80.8753	82.1341
918	80.7175	81.1923	80.8623	82.1395
917.5	80.7263	81.1921	80.8648	82.1413
917	80.7193	81.1932	80.8586	82.1355
916.5	80.726	81.2062	80.8696	82.1419
916	80.7398	81.2109	80.8757	82.1609
915.5	80.7521	81.2091	80.8668	82.1649
915	80.7672	81.1996	80.8605	82.1721
914.5	80.7625	81.2068	80.8593	82.167
914	80.7606	81.2261	80.8663	82.1621
913.5	80.7685	81.2286	80.8709	82.171
913	80.7793	81.2285	80.8742	82.1723
912.5	80.7869	81.2284	80.8765	82.177
912	80.7788	81.2307	80.8704	82.165
911.5	80.7806	81.2428	80.8806	82.1628
911	80.7904	81.2528	80.9059	82.1753
910.5	80.8051	81.2498	80.9093	82.1793
910	80.8258	81.2462	80.921	82.1932
909.5	80.8217	81.2492	80.9253	82.1906
909	80.8203	81.2691	80.9296	82.1891
908.5	80.8327	81.2779	80.9403	82.1995
908	80.8437	81.2854	80.9515	82.2024
907.5	80.8551	81.2872	80.9579	82.2142
907	80.8474	81.2843	80.9455	82.2034
906.5	80.8486	81.2979	80.9438	82.2002
906	80.8512	81.3153	80.9529	82.2048
905.5	80.8627	81.3172	80.9528	82.2036
905	80.8773	81.3102	80.968	82.2094
904.5	80.8755	81.3115	80.9739	82.205
904	80.8711	81.32	80.9691	82.1996
903.5	80.8794	81.336	80.9874	82.2055
903	80.8948	81.348	81.0079	82.2152
902.5	80.9072	81.3521	81.0285	82.2287
902	80.9076	81.3424	81.0236	82.2248
901.5	80.9087	81.3556	81.0239	82.2272
901	80.9165	81.3738	81.0366	82.2365
900.5	80.9226	81.3837	81.0441	82.2385
900	80.943	81.3858	81.0633	82.2517
899.5	80.9433	81.3822	81.0519	82.2503
899	80.9382	81.3909	81.0299	82.2388
898.5	80.9433	81.4043	81.0395	82.2448
898	80.951	81.4246	81.0664	82.2512
897.5	80.9622	81.4232	81.082	82.2603
897	80.9642	81.4083	81.071	82.2618
896.5	80.9716	81.408	81.0606	82.2622
896	80.9745	81.4183	81.0698	82.2683
895.5	80.9816	81.432	81.0901	82.2741
895	81.0012	81.4388	81.1229	82.29
894.5	81.0131	81.4345	81.1196	82.3003
894	81.0152	81.4324	81.0913	82.2922
893.5	81.0181	81.4439	81.0952	82.2989
893	81.0222	81.4703	81.125	82.3002
892.5	81.0304	81.4812	81.1489	82.3066
892	81.0388	81.481	81.1513	82.3154
891.5	81.0419	81.4765	81.1348	82.3118
891	81.0362	81.4754	81.1286	82.3062
890.5	81.0369	81.4874	81.1418	82.3008
890	81.0519	81.4909	81.172	82.3147
889.5	81.0612	81.4921	81.1709	82.3218
889	81.0639	81.4839	81.1399	82.3144
888.5	81.0685	81.4895	81.1435	82.3182
888	81.0697	81.5021	81.1579	82.3148
887.5	81.0813	81.5072	81.1802	82.3232
887	81.0966	81.5113	81.1923	82.3405
886.5	81.0994	81.5085	81.1789	82.3403
886	81.0979	81.5121	81.1787	82.3395
885.5	81.1006	81.515	81.194	82.3387
885	81.1174	81.5272	81.2269	82.358
884.5	81.1248	81.525	81.2254	82.3707
884	81.1307	81.5147	81.1978	82.3728
883.5	81.1351	81.5188	81.1955	82.3752
883	81.1367	81.5253	81.1984	82.3707
882.5	81.1463	81.5368	81.2207	82.3826
882	81.157	81.547	81.2316	82.3991
881.5	81.1668	81.5523	81.2167	82.4013
881	81.1681	81.5548	81.2037	82.3942
880.5	81.1728	81.5656	81.2132	82.3942
880	81.1844	81.5876	81.2497	82.4024
879.5	81.1918	81.5954	81.2597	82.4146
879	81.1967	81.5955	81.238	82.4175
878.5	81.2002	81.6008	81.2384	82.4153
878	81.1989	81.6052	81.2445	82.4043
877.5	81.2115	81.6216	81.2739	82.4127
877	81.2207	81.6251	81.2994	82.4321
876.5	81.2305	81.6193	81.2873	82.439
876	81.2287	81.6105	81.2786	82.4314
875.5	81.2324	81.6131	81.2873	82.4286
875	81.245	81.6362	81.3291	82.438
874.5	81.2491	81.6449	81.3403	82.4476
874	81.2595	81.6457	81.3234	82.4585
873.5	81.2609	81.6464	81.3202	82.4621
873	81.255	81.6545	81.3215	82.4493
872.5	81.262	81.6807	81.3486	82.4525
872	81.2737	81.696	81.3646	82.47
871.5	81.2823	81.7002	81.3527	82.4795
871	81.284	81.6844	81.3397	82.4757
870.5	81.289	81.6819	81.3456	82.4727
870	81.2975	81.6949	81.3749	82.473
869.5	81.2959	81.7043	81.3896	82.4783
869	81.3131	81.717	81.3897	82.488
868.5	81.3178	81.7155	81.3887	82.4897
868	81.3101	81.7218	81.3958	82.4781
867.5	81.313	81.7435	81.425	82.4796
867	81.3261	81.774	81.4506	82.4944
866.5	81.3388	81.7775	81.4451	82.509
866	81.3473	81.7785	81.4442	82.5116
865.5	81.3507	81.774	81.4455	82.5083
865	81.3511	81.7833	81.4596	82.5111
864.5	81.3607	81.8027	81.4786	82.5238
864	81.3811	81.8101	81.4747	82.5454
863.5	81.3911	81.8027	81.4718	82.5511
863	81.384	81.7924	81.4658	82.5438
862.5	81.3907	81.8078	81.479	82.5433
862	81.3973	81.8279	81.4954	82.5589
861.5	81.4118	81.8405	81.4906	82.5692
861	81.4239	81.8358	81.4867	82.5721
860.5	81.422	81.8208	81.483	82.5642
860	81.4221	81.8294	81.491	82.5578
859.5	81.4232	81.8452	81.4972	82.5683
859	81.441	81.8623	81.5041	82.5855
858.5	81.4536	81.8654	81.5112	82.5903
858	81.4449	81.8521	81.5033	82.5762
857.5	81.4518	81.8586	81.5127	82.5795
857	81.4573	81.87	81.5202	82.589
856.5	81.4706	81.8942	81.5212	82.6052
856	81.482	81.8989	81.5302	82.6119
855.5	81.4913	81.8899	81.5402	82.6115
855	81.4887	81.8859	81.5429	82.6049
854.5	81.4937	81.8942	81.5523	82.6191
854	81.5155	81.9167	81.5682	82.6439
853.5	81.5295	81.9283	81.5834	82.6528
853	81.5282	81.925	81.5961	82.6516
852.5	81.5255	81.9265	81.607	82.648
852	81.5317	81.9413	81.6268	82.6656
851.5	81.5408	81.9623	81.6307	82.6763
851	81.5519	81.9811	81.6464	82.6801
850.5	81.5559	81.9894	81.6584	82.6787
850	81.5792	81.9579	81.6876	82.7146
849.5	81.5926	81.9496	81.6635	82.7365
849	81.6095	81.9806	81.6887	82.7345
848.5	81.6045	81.9961	81.6966	82.7301
848	81.6206	81.9958	81.6783	82.7447
847.5	81.6092	82.0248	81.6582	82.7472
847	81.6438	82.0258	81.6637	82.7673
846.5	81.6708	82.0235	81.6656	82.7976
846	81.6792	82.0266	81.6889	82.8101
845.5	81.6937	82.0349	81.7219	82.8195
845	81.6708	82.0188	81.7142	82.8106
844.5	81.6826	82.0167	81.7227	82.833
844	81.6802	82.0246	81.7467	82.825
843.5	81.7	82.0078	81.7827	82.8306
843	81.7134	82.0165	81.7959	82.8332
842.5	81.7083	82.0374	81.7986	82.8168
842	81.7233	82.0425	81.7994	82.8219
841.5	81.7313	82.0494	81.8007	82.8267
841	81.7521	82.0617	81.7936	82.8503
840.5	81.7591	82.072	81.8106	82.8504
840	81.7721	82.0886	81.8067	82.8627
839.5	81.7727	82.1039	81.8161	82.8583
839	81.7587	82.1069	81.8231	82.8503
838.5	81.7538	82.1066	81.8443	82.8529
838	81.7773	82.1066	81.8718	82.8757
837.5	81.7664	82.1289	81.8702	82.8646
837	81.7698	82.1395	81.8821	82.8555
836.5	81.7806	82.1495	81.8915	82.8564
836	81.7865	82.1524	81.919	82.8644
835.5	81.7989	82.1416	81.9105	82.8832
835	81.8123	82.1505	81.9124	82.8939
834.5	81.8232	82.1633	81.9063	82.8994
834	81.8168	82.1804	81.9063	82.8905
833.5	81.8321	82.1878	81.9261	82.9
833	81.8643	82.1939	81.96	82.9186
832.5	81.8563	82.2115	81.9582	82.9276
832	81.8538	82.2104	81.9423	82.9363
831.5	81.8759	82.2413	81.9461	82.94
831	81.8688	82.2424	81.9616	82.9392
830.5	81.8853	82.2481	81.9855	82.956
830	81.8725	82.2731	81.9992	82.9555
829.5	81.8846	82.2737	81.999	82.973
829	81.8799	82.2803	81.9915	82.9764
828.5	81.909	82.2677	82.0084	82.986
828	81.9256	82.2635	82.0214	82.988
827.5	81.9208	82.2757	82.0391	83.0031
827	81.9384	82.3062	82.0439	83.0277
826.5	81.9417	82.3341	82.0529	83.0256
826	81.9855	82.345	82.0755	83.0626
825.5	81.9915	82.3469	82.0848	83.0628
825	81.9892	82.3544	82.0807	83.0672
824.5	81.9838	82.3729	82.0868	83.0563
824	81.9958	82.4099	82.1069	83.0599
823.5	81.9907	82.4017	82.1059	83.0522
823	82.004	82.3984	82.1043	83.0618
822.5	82.0038	82.3868	82.1101	83.067
822	81.9854	82.3849	82.0903	83.0594
821.5	81.9974	82.3937	82.0906	83.0758
821	81.9971	82.4087	82.1125	83.0838
820.5	82.0274	82.3981	82.1153	83.113
820	82.0292	82.401	82.1074	83.1186
819.5	82.0224	82.4201	82.1185	83.123
819	82.0277	82.4249	82.1315	83.1283
818.5	82.0273	82.4255	82.1191	83.1348
818	82.0428	82.4129	82.1278	83.1399
817.5	82.0519	82.427	82.1586	83.1441
817	82.0557	82.4278	82.1594	83.1478
816.5	82.053	82.4379	82.1647	83.1433
816	82.0696	82.4402	82.1956	83.1535
815.5	82.0832	82.4301	82.1949	83.1689
815	82.0864	82.4438	82.213	83.1711
814.5	82.0941	82.4482	82.2368	83.1819
814	82.1103	82.4763	82.2544	83.2027
813.5	82.1085	82.4685	82.2302	83.2018
813	82.1266	82.4798	82.2416	83.1929
812.5	82.1299	82.5135	82.2683	83.1993
812	82.1184	82.5099	82.2645	83.1982
811.5	82.1314	82.5314	82.2933	83.2137
811	82.1431	82.5419	82.3002	83.2219
810.5	82.1778	82.5481	82.2953	83.2384
810	82.1727	82.5445	82.2959	83.2278
809.5	82.1634	82.553	82.3068	83.2206
809	82.1741	82.5668	82.3289	83.2508
808.5	82.1809	82.5663	82.315	83.2587
808	82.1994	82.5742	82.3236	83.2849
807.5	82.2155	82.5894	82.3391	83.2965
807	82.2209	82.5936	82.3466	83.291
806.5	82.2195	82.6226	82.3841	83.2897
806	82.2465	82.6419	82.4015	83.3207
805.5	82.2836	82.6533	82.4236	83.3497
805	82.2949	82.655	82.4373	83.353
804.5	82.2943	82.6654	82.4667	83.3676
804	82.3085	82.6735	82.4769	83.3694
803.5	82.3139	82.6676	82.4613	83.3476
803	82.3147	82.6581	82.458	83.3764
802.5	82.311	82.6569	82.4594	83.3825
802	82.3145	82.664	82.4615	83.3704
801.5	82.3135	82.6766	82.4741	83.3776
801	82.3224	82.6929	82.471	83.3795
800.5	82.3438	82.7034	82.4721	83.3908
800	82.354	82.7315	82.4821	83.3915
799.5	82.3654	82.7557	82.5191	83.4224
799	82.3839	82.7682	82.5394	83.4186
798.5	82.3886	82.7773	82.54	83.4235
798	82.3925	82.7763	82.5523	83.4382
797.5	82.4004	82.7866	82.5605	83.4453
797	82.4102	82.7944	82.5715	83.452
796.5	82.3989	82.802	82.5961	83.4586
796	82.4076	82.8126	82.6149	83.4644
795.5	82.4189	82.8039	82.5987	83.4671
795	82.4119	82.8245	82.6221	83.4702
794.5	82.4204	82.8385	82.6303	83.4815
794	82.4333	82.8476	82.6415	83.4831
793.5	82.4368	82.8509	82.6593	83.4781
793	82.4433	82.8475	82.6673	83.493
792.5	82.4626	82.8472	82.6514	83.4971
792	82.4527	82.8525	82.6653	83.5123
791.5	82.4433	82.8625	82.6935	83.5156
791	82.4453	82.8819	82.696	83.5166
790.5	82.4609	82.8803	82.7061	83.529
790	82.4695	82.8978	82.717	83.5489
789.5	82.4815	82.9272	82.7252	83.5591
789	82.492	82.9414	82.7319	83.5674
788.5	82.4855	82.9624	82.76	83.5493
788	82.5074	82.9605	82.7503	83.5491
787.5	82.5248	82.9697	82.7545	83.564
787	82.5492	82.9628	82.7466	83.5803
786.5	82.5667	82.9756	82.7709	83.585
786	82.5663	82.9826	82.7764	83.5708
785.5	82.576	82.974	82.7749	83.5859
785	82.5847	82.9887	82.7851	83.5869
784.5	82.6086	82.9887	82.7921	83.6117
784	82.6241	82.9944	82.8283	83.6249
783.5	82.6401	83.0198	82.8457	83.6316
783	82.6478	83.0278	82.8702	83.6472
782.5	82.6457	83.0421	82.8728	83.6533
782	82.6629	83.0592	82.8865	83.6788
781.5	82.6753	83.0666	82.9099	83.6936
781	82.6798	83.09	82.9295	83.6982
780.5	82.6923	83.0939	82.9323	83.7095
780	82.7115	83.1177	82.9314	83.7259
779.5	82.7235	83.119	82.9388	83.7416
779	82.7402	83.1356	82.9488	83.7548
778.5	82.748	83.1415	82.9581	83.7666
778	82.7577	83.1507	82.972	83.7668
777.5	82.7662	83.1687	82.9668	83.7724
777	82.7602	83.16	82.9708	83.7772
776.5	82.7672	83.1716	82.992	83.7929
776	82.7376	83.1874	83.0081	83.7907
775.5	82.7579	83.194	83.0087	83.7983
775	82.7622	83.1949	83.0091	83.7981
774.5	82.778	83.202	83.019	83.8133
774	82.7849	83.2042	83.0367	83.8375
773.5	82.7802	83.231	83.0718	83.8499
773	82.8092	83.2406	83.0851	83.8742
772.5	82.822	83.254	83.0878	83.8739
772	82.8439	83.258	83.0805	83.8811
771.5	82.8409	83.2609	83.0997	83.8907
771	82.8546	83.2872	83.1309	83.9088
770.5	82.8654	83.3067	83.1537	83.9199
770	82.8749	83.32	83.1543	83.9163
769.5	82.8994	83.3291	83.1614	83.9209
769	82.9085	83.3439	83.1847	83.9341
768.5	82.9052	83.3518	83.207	83.9561
768	82.9226	83.3576	83.2336	83.9692
767.5	82.9347	83.3736	83.2459	83.9695
767	82.9426	83.3691	83.2426	83.973
766.5	82.9574	83.3737	83.2458	83.981
766	82.9663	83.3798	83.2546	83.9929
765.5	82.9629	83.3866	83.2604	83.9857
765	82.9739	83.3941	83.2688	83.9878
764.5	82.9932	83.4197	83.2755	83.993
764	83.0077	83.4274	83.2895	84.0039
763.5	83.0177	83.4481	83.3095	84.0239
763	83.0244	83.4735	83.327	84.0307
762.5	83.011	83.4795	83.3401	84.029
762	83.014	83.5093	83.3538	84.0335
761.5	83.0439	83.4994	83.3567	84.0682
761	83.0478	83.5188	83.3702	84.0788
760.5	83.0504	83.5314	83.3848	84.0851
760	83.0521	83.5387	83.3863	84.1032
759.5	83.0579	83.5405	83.3888	84.1041
759	83.0674	83.5405	83.407	84.1131
758.5	83.1007	83.5537	83.4198	84.1296
758	83.1071	83.5469	83.4419	84.1373
757.5	83.103	83.5674	83.4599	84.1332
757	83.1197	83.5867	83.4684	84.1563
756.5	83.1388	83.5813	83.462	84.1704
756	83.1527	83.6	83.4795	84.1786
755.5	83.1605	83.6166	83.4903	84.1955
755	83.1603	83.623	83.4901	84.201
754.5	83.167	83.6446	83.5035	84.2105
754	83.1964	83.6583	83.5115	84.2337
753.5	83.221	83.6742	83.5285	84.2636
753	83.2239	83.6774	83.5358	84.2565
752.5	83.2229	83.6832	83.5516	84.2561
752	83.2347	83.7003	83.5696	84.2699
751.5	83.2618	83.7023	83.5737	84.2841
751	83.298	83.7244	83.5951	84.308
750.5	83.3044	83.7253	83.6013	84.3236
750	83.304	83.7258	83.6037	84.3314
749.5	83.3016	83.7331	83.616	84.3239
749	83.3222	83.7358	83.6241	84.3474
748.5	83.3464	83.76	83.6504	84.365
748	83.3472	83.7659	83.6522	84.3602
747.5	83.3347	83.7822	83.675	84.3599
747	83.3297	83.7851	83.6814	84.3476
746.5	83.3428	83.7891	83.6884	84.3618
746	83.3538	83.8125	83.7078	84.3756
745.5	83.3681	83.8385	83.7155	84.386
745	83.3612	83.8493	83.7296	84.3847
744.5	83.3623	83.8697	83.7462	84.3897
744	83.3833	83.8752	83.7665	84.4048
743.5	83.4166	83.8759	83.7666	84.427
743	83.4273	83.8937	83.7775	84.4472
742.5	83.4332	83.9062	83.7996	84.4481
742	83.4363	83.9369	83.8261	84.4513
741.5	83.4401	83.9331	83.8363	84.4583
741	83.4625	83.9449	83.8507	84.4817
740.5	83.4726	83.9502	83.8595	84.4976
740	83.4894	83.9322	83.8864	84.5004
739.5	83.4985	83.9541	83.89	84.5249
739	83.4805	83.9673	83.8969	84.5275
738.5	83.49	83.9838	83.9139	84.5404
738	83.5036	83.9717	83.9269	84.5421
737.5	83.5052	83.9732	83.9439	84.5491
737	83.5301	83.9983	83.9629	84.5664
736.5	83.5399	84.0254	83.9726	84.574
736	83.5478	84.0327	83.9825	84.5854
735.5	83.5724	84.0303	84.005	84.5904
735	83.6116	84.0431	84.0189	84.6126
734.5	83.626	84.0603	84.0268	84.6318
734	83.6372	84.0976	84.0436	84.6498
733.5	83.6536	84.1358	84.055	84.6663
733	83.6606	84.1306	84.0612	84.6662
732.5	83.6733	84.136	84.0779	84.6899
732	83.6714	84.1599	84.089	84.7052
731.5	83.6679	84.1828	84.0959	84.7075
731	83.6664	84.1996	84.1086	84.708
730.5	83.6725	84.1871	84.1112	84.7166
730	83.6831	84.1837	84.1162	84.7396
729.5	83.701	84.18	84.1216	84.7595
729	83.7137	84.2035	84.1386	84.7746
728.5	83.7137	84.2302	84.1402	84.7736
728	83.7244	84.2266	84.1473	84.7637
727.5	83.7352	84.2332	84.1647	84.7877
727	83.7443	84.2557	84.1819	84.8077
726.5	83.7576	84.2929	84.2073	84.8081
726	83.7496	84.3214	84.2323	84.7963
725.5	83.7542	84.3334	84.2526	84.7933
725	83.7671	84.3481	84.2768	84.8038
724.5	83.7847	84.3456	84.2921	84.8308
724	83.8	84.3693	84.3104	84.8596
723.5	83.8106	84.3941	84.3281	84.8531
723	83.8315	84.39	84.3319	84.8595
722.5	83.8436	84.3896	84.3504	84.8832
722	83.8771	84.3817	84.3475	84.9147
721.5	83.9	84.388	84.3575	84.9368
721	83.8919	84.3948	84.3529	84.9401
720.5	83.897	84.4106	84.3587	84.9363
720	83.9111	84.4097	84.3698	84.9409
719.5	83.9268	84.3991	84.3702	84.9669
719	83.9324	84.4183	84.3869	84.9809
718.5	83.9311	84.4368	84.3917	84.9776
718	83.9278	84.4582	84.4063	84.9766
717.5	83.9302	84.4661	84.4178	84.9848
717	83.9593	84.4753	84.4332	85.0078
716.5	83.9789	84.4761	84.456	85.0252
716	83.9925	84.5092	84.4715	85.035
715.5	84.0022	84.5304	84.4772	85.0341
715	84.0054	84.5501	84.4995	85.0421
714.5	84.0228	84.5428	84.5098	85.0668
714	84.0444	84.554	84.5345	85.0795
713.5	84.0527	84.5791	84.5501	85.0885
713	84.0583	84.5949	84.5613	85.0934
712.5	84.054	84.6141	84.5666	85.097
712	84.0717	84.6115	84.5777	85.1247
711.5	84.0884	84.6152	84.6093	85.1402
711	84.1104	84.6183	84.6169	85.1463
710.5	84.1212	84.6545	84.6293	85.1471
710	84.1266	84.6651	84.6432	85.1502
709.5	84.1358	84.6515	84.6465	85.1698
709	84.1593	84.6564	84.6638	85.1908
708.5	84.1728	84.6825	84.6863	85.2087
708	84.1771	84.7099	84.7046	85.2059
707.5	84.1831	84.7409	84.7193	85.2133
707	84.1917	84.7441	84.7312	85.234
706.5	84.2096	84.7313	84.737	85.2519
706	84.225	84.7516	84.7441	85.2668
705.5	84.2295	84.7889	84.76	85.2589
705	84.2284	84.8084	84.774	85.2573
704.5	84.2556	84.7973	84.7724	85.2719
704	84.2664	84.7858	84.7823	85.2825
703.5	84.277	84.786	84.7873	85.3013
703	84.2863	84.8096	84.7893	85.3065
702.5	84.289	84.8495	84.8066	85.3087
702	84.3	84.855	84.8178	85.3286
701.5	84.3304	84.8484	84.8331	85.3523
701	84.3412	84.8592	84.8344	85.3674
700.5	84.3401	84.8906	84.8496	85.3637
700	84.3518	84.9183	84.8664	85.3738
699.5	84.3692	84.9225	84.8738	85.3882
699	84.3913	84.9106	84.8906	85.409
698.5	84.4055	84.9047	84.903	85.4205
698	84.4131	84.9193	84.9049	85.4185
697.5	84.4104	84.961	84.9224	85.4216
697	84.4213	84.9583	84.9372	85.4274
696.5	84.4508	84.9484	84.9529	85.4628
696	84.4642	84.9482	84.9567	85.4751
695.5	84.4624	84.9607	84.9598	85.4667
695	84.4654	84.9935	84.9815	85.4728
694.5	84.4772	85.0074	84.9937	85.489
694	84.495	85.006	85.0166	85.508
693.5	84.5094	84.9778	85.0227	85.5181
693	84.5198	84.9845	85.0241	85.5225
692.5	84.5143	85.0184	85.0368	85.5021
692	84.5193	85.0308	85.0439	85.5017
691.5	84.5417	85.0448	85.0683	85.5253
691	84.5532	85.0499	85.0729	85.5231
690.5	84.5612	85.0639	85.0792	85.5233
690	84.5693	85.091	85.0908	85.5264
689.5	84.5738	85.1264	85.0996	85.5349
689	84.587	85.1521	85.1371	85.5468
688.5	84.5986	85.1415	85.15	85.5606
688	84.6066	85.1575	85.1641	85.5657
687.5	84.6122	85.1846	85.1767	85.5621
687	84.6077	85.1935	85.1728	85.5708
686.5	84.6208	85.1973	85.1922	85.5735
686	84.6298	85.1969	85.2006	85.5751
685.5	84.6492	85.2074	85.2173	85.5765
685	84.6608	85.2253	85.2204	85.5887
684.5	84.668	85.2558	85.2323	85.6006
684	84.6902	85.2775	85.2563	85.6261
683.5	84.7054	85.2765	85.2653	85.644
683	84.7345	85.2877	85.2909	85.6595
682.5	84.7454	85.3064	85.3004	85.6678
682	84.7561	85.3267	85.3076	85.6855
681.5	84.7752	85.3405	85.3243	85.7117
681	84.7999	85.3506	85.348	85.741
680.5	84.8155	85.3412	85.3537	85.7648
680	84.8332	85.3559	85.3625	85.786
679.5	84.8314	85.381	85.3671	85.7955
679	84.8494	85.385	85.373	85.8127
678.5	84.8729	85.3938	85.393	85.8399
678	84.8861	85.4028	85.4162	85.8575
677.5	84.8797	85.4163	85.4285	85.862
677	84.8802	85.4379	85.4375	85.8592
676.5	84.9039	85.4714	85.4514	85.8691
676	84.911	85.4831	85.471	85.8668
675.5	84.9266	85.4852	85.4971	85.8836
675	84.9316	85.5148	85.5242	85.8958
674.5	84.9279	85.5389	85.5328	85.8972
674	84.9503	85.5539	85.5475	85.9058
673.5	84.9728	85.5514	85.5559	85.9124
673	84.9814	85.5468	85.5597	85.9145
672.5	84.9745	85.541	85.5725	85.9155
672	84.9885	85.5434	85.5731	85.9357
671.5	85.0152	85.5675	85.5902	85.9445
671	85.0336	85.5743	85.5996	85.9555
670.5	85.0503	85.5752	85.6147	85.9681
670	85.0505	85.5782	85.6236	85.978
669.5	85.0532	85.6068	85.6382	85.9907
669	85.0696	85.622	85.6525	86.0084
668.5	85.0837	85.646	85.678	86.0232
668	85.0968	85.6462	85.6874	86.0258
667.5	85.111	85.6403	85.69	86.0419
667	85.1181	85.6626	85.704	86.0524
666.5	85.1316	85.6821	85.7052	86.0642
666	85.1389	85.6963	85.7167	86.058
665.5	85.1525	85.6937	85.7247	86.0688
665	85.1736	85.7081	85.7356	86.0823
664.5	85.1878	85.7186	85.7386	86.0862
664	85.1982	85.7547	85.7583	86.1013
663.5	85.2042	85.7707	85.7736	86.0996
663	85.2183	85.771	85.7866	86.0995
662.5	85.2381	85.7652	85.8052	86.116
662	85.25	85.7827	85.8114	86.1425
661.5	85.2655	85.8107	85.824	86.1503
661	85.27	85.8273	85.8491	86.1511
660.5	85.2821	85.8484	85.8668	86.1621
660	85.2952	85.8413	85.8712	86.1778
659.5	85.2942	85.8525	85.8802	86.1908
659	85.3097	85.8706	85.8856	86.2127
658.5	85.3178	85.9043	85.9053	86.2105
658	85.3319	85.9146	85.92	86.214
657.5	85.3561	85.9093	85.9333	86.237
657	85.3591	85.9108	85.9337	86.2537
656.5	85.3698	85.9191	85.9363	86.2598
656	85.3776	85.947	85.964	86.256
655.5	85.4038	85.9604	85.979	86.2649
655	85.4218	85.959	85.9881	86.2778
654.5	85.4235	85.9485	85.985	86.295
654	85.4376	85.9607	85.9931	86.3135
653.5	85.4462	85.9939	86.0103	86.3115
653	85.4586	86.0109	86.0263	86.3172
652.5	85.4722	86.001	86.0383	86.3367
652	85.4742	85.9936	86.0471	86.3504
651.5	85.4775	85.9983	86.0463	86.366
651	85.4814	86.0289	86.0758	86.3629
650.5	85.5006	86.0565	86.0939	86.3671
650	85.5223	86.0586	86.1119	86.3916
649.5	85.5255	86.0378	86.1198	86.4021
649	85.5479	86.0602	86.1308	86.4273
648.5	85.563	86.0965	86.1421	86.4238
648	85.5821	86.1225	86.1569	86.4294
647.5	85.6062	86.133	86.1686	86.4449
647	85.6106	86.1245	86.1733	86.455
646.5	85.6166	86.1286	86.1839	86.4623
646	85.6215	86.1555	86.1941	86.4402
645.5	85.6336	86.198	86.2142	86.4493
645	85.6487	86.198	86.2238	86.4587
644.5	85.6633	86.1875	86.2494	86.4758
644	85.6766	86.1915	86.2574	86.4864
643.5	85.6866	86.2246	86.2911	86.4795
643	85.6997	86.2515	86.3034	86.4892
642.5	85.7212	86.262	86.3225	86.5087
642	85.7352	86.2554	86.3414	86.533
641.5	85.7493	86.2449	86.3326	86.5424
641	85.7599	86.2695	86.3562	86.5344
640.5	85.7708	86.309	86.3672	86.5506
640	85.7879	86.332	86.3823	86.5689
639.5	85.7909	86.3225	86.3885	86.5843
639	85.8072	86.3228	86.3887	86.6068
638.5	85.8115	86.3458	86.4065	86.6024
638	85.8182	86.3813	86.4279	86.6064
637.5	85.8477	86.3989	86.4442	86.6241
637	85.854	86.3935	86.4472	86.6427
636.5	85.8672	86.3733	86.4591	86.6457
636	85.8794	86.3823	86.4695	86.6435
635.5	85.9009	86.4165	86.4855	86.6475
635	85.9186	86.4427	86.5136	86.647
634.5	85.936	86.4364	86.535	86.6649
634	85.9504	86.4316	86.526	86.6833
633.5	85.9451	86.4454	86.5516	86.6751
633	85.9511	86.4668	86.5691	86.677
632.5	85.9676	86.492	86.5675	86.6909
632	85.9789	86.494	86.5838	86.7014
631.5	85.9846	86.491	86.5921	86.715
631	85.9932	86.4939	86.6025	86.721
630.5	86.0007	86.5353	86.6023	86.726
630	86.0181	86.5501	86.6167	86.7295
629.5	86.0353	86.5665	86.6312	86.7452
629	86.0585	86.5718	86.6412	86.7684
628.5	86.0682	86.5732	86.6568	86.7761
628	86.0689	86.5862	86.6634	86.7889
627.5	86.0877	86.6072	86.6663	86.7955
627	86.1024	86.61	86.6788	86.8099
626.5	86.1186	86.5907	86.6786	86.8203
626	86.1298	86.5998	86.703	86.8265
625.5	86.1306	86.6136	86.7186	86.8388
625	86.142	86.6369	86.7298	86.8373
624.5	86.158	86.6615	86.7515	86.8497
624	86.1843	86.6625	86.7672	86.8618
623.5	86.19	86.6519	86.7884	86.8632
623	86.2027	86.6757	86.8015	86.8769
622.5	86.2124	86.7043	86.8149	86.8914
622	86.2261	86.7303	86.8301	86.9132
621.5	86.2464	86.7262	86.8277	86.9311
621	86.2595	86.7145	86.8364	86.9411
620.5	86.256	86.7277	86.8487	86.9408
620	86.3009	86.7584	86.8872	86.95
619.5	86.2992	86.7667	86.8956	86.9645
619	86.3114	86.7851	86.8938	86.9737
618.5	86.3299	86.8003	86.9099	86.9815
618	86.3452	86.8043	86.9275	86.9947
617.5	86.3331	86.8159	86.9505	86.9877
617	86.3437	86.8273	86.9614	87.0033
616.5	86.3556	86.8397	86.9507	87.0115
616	86.3813	86.8557	86.9631	87.0189
615.5	86.4059	86.8663	86.9895	87.0188
615	86.4167	86.8805	87.007	87.0317
614.5	86.4275	86.8984	87.027	87.0515
614	86.429	86.9116	87.0239	87.0388
613.5	86.4589	86.9279	87.0203	87.0531
613	86.4797	86.9407	87.0421	87.0657
612.5	86.4807	86.9497	87.072	87.0632
612	86.4779	86.9696	87.1054	87.0741
611.5	86.4814	86.9779	87.0971	87.0879
611	86.488	86.9846	87.096	87.0934
610.5	86.5063	86.9892	87.11	87.0968
610	86.5268	86.9967	87.1172	87.1191
609.5	86.538	86.9967	87.1422	87.1263
609	86.5454	87.0081	87.1419	87.1304
608.5	86.5757	87.0239	87.1269	87.1513
608	86.595	87.0281	87.1342	87.1515
607.5	86.6071	87.0369	87.1445	87.147
607	86.6064	87.0609	87.1742	87.1531
606.5	86.6084	87.0669	87.1676	87.1579
606	86.6204	87.0823	87.1746	87.1726
605.5	86.631	87.096	87.1836	87.1738
605	86.6424	87.1037	87.1929	87.1772
604.5	86.6428	87.1077	87.2298	87.1803
604	86.6489	87.1174	87.2265	87.1986
603.5	86.676	87.1223	87.2149	87.2169
603	86.7083	87.1251	87.2221	87.2297
602.5	86.7261	87.1433	87.2438	87.2365
602	86.7248	87.1581	87.2783	87.2352
601.5	86.7303	87.1606	87.2827	87.2474
601	86.7354	87.1672	87.2843	87.2574
600.5	86.7563	87.1789	87.2842	87.2665
600	86.7678	87.1908	87.3068	87.2691
599.5	86.7579	87.2047	87.3533	87.27
599	86.7554	87.2107	87.3641	87.2787
598.5	86.7678	87.2194	87.3632	87.2974
598	86.8008	87.2344	87.3771	87.3091
597.5	86.8203	87.2581	87.39	87.3151
597	86.8359	87.265	87.4132	87.3288
596.5	86.8304	87.2712	87.4281	87.3363
596	86.8394	87.2761	87.4244	87.3395
595.5	86.8755	87.2921	87.4191	87.3526
595	86.8996	87.3145	87.4314	87.3655
594.5	86.8999	87.3212	87.456	87.3652
594	86.8877	87.3254	87.4573	87.3673
593.5	86.894	87.3182	87.46	87.3855
593	86.9136	87.3338	87.4672	87.4063
592.5	86.9338	87.3608	87.4735	87.4123
592	86.9505	87.3875	87.5004	87.423
591.5	86.9404	87.3972	87.5111	87.4243
591	86.9491	87.396	87.5189	87.4301
590.5	86.984	87.4102	87.5164	87.4465
590	87.009	87.4193	87.522	87.4501
589.5	87.0149	87.4463	87.5508	87.4497
589	87.0101	87.4469	87.5682	87.4373
588.5	87.0209	87.4423	87.5742	87.4469
588	87.0392	87.4443	87.5784	87.4702
587.5	87.0612	87.454	87.591	87.4814
587	87.0672	87.4644	87.6018	87.4862
586.5	87.0605	87.4809	87.6278	87.4881
586	87.0808	87.4999	87.6474	87.5088
585.5	87.1116	87.5067	87.6414	87.5335
585	87.1354	87.5282	87.6479	87.5477
584.5	87.1474	87.5464	87.664	87.5532
584	87.1527	87.5466	87.6722	87.5405
583.5	87.1589	87.5363	87.6735	87.5529
583	87.1855	87.5428	87.6762	87.5649
582.5	87.1997	87.5512	87.6751	87.564
582	87.2119	87.5549	87.681	87.5773
581.5	87.2005	87.5587	87.71	87.5672
581	87.2104	87.5581	87.7232	87.5674
580.5	87.2272	87.5587	87.7331	87.5861
580	87.2406	87.5755	87.7413	87.5956
579.5	87.2479	87.6172	87.7704	87.5917
579	87.2414	87.6242	87.7909	87.5865
578.5	87.2431	87.6208	87.8003	87.6013
578	87.2584	87.6249	87.8098	87.6087
577.5	87.2865	87.6423	87.8042	87.6249
577	87.3012	87.6757	87.8272	87.6404
576.5	87.2977	87.6993	87.8475	87.629
576	87.3113	87.7066	87.863	87.641
575.5	87.3405	87.7096	87.8729	87.6618
575	87.3633	87.7257	87.8765	87.6804
574.5	87.386	87.7586	87.8883	87.6874
574	87.3786	87.7819	87.9075	87.6738
573.5	87.3697	87.7824	87.9261	87.6747
573	87.3832	87.7768	87.9237	87.6789
572.5	87.4092	87.7841	87.9283	87.7053
572	87.423	87.8021	87.9429	87.7181
571.5	87.4169	87.8106	87.9607	87.7065
571	87.4219	87.8095	87.9612	87.7038
570.5	87.4319	87.7955	87.971	87.713
570	87.4438	87.7854	87.9621	87.7304
569.5	87.4648	87.8066	87.964	87.7362
569	87.4697	87.8322	87.9797	87.7378
568.5	87.4603	87.8382	87.9937	87.725
568	87.4704	87.8448	87.9995	87.7278
567.5	87.4869	87.851	88.0033	87.747
567	87.5003	87.8713	88.0177	87.7636
566.5	87.5015	87.8898	88.0369	87.7553
566	87.506	87.8944	88.0603	87.758
565.5	87.5111	87.8829	88.0739	87.7738
565	87.5188	87.8755	88.0791	87.7848
564.5	87.5405	87.8894	88.0685	87.789
564	87.5542	87.8893	88.0665	87.7845
563.5	87.5628	87.9023	88.0759	87.7917
563	87.5785	87.9117	88.0892	87.7915
562.5	87.5972	87.9157	88.0937	87.8156
562	87.623	87.9446	88.0923	87.8264
561.5	87.6368	87.9776	88.0997	87.8172
561	87.6437	87.9899	88.1044	87.8187
560.5	87.6631	87.9819	88.1298	87.8362
560	87.6661	88.0012	88.1516	87.8612
559.5	87.6841	88.0018	88.1465	87.8701
559	87.6945	88.0124	88.1589	87.8728
558.5	87.7045	88.0318	88.1703	87.8671
558	87.702	88.0266	88.1759	87.871
557.5	87.7171	88.0136	88.1877	87.8909
557	87.7367	88.0262	88.1898	87.9001
556.5	87.7339	88.0463	88.1878	87.8909
556	87.7433	88.0423	88.19	87.8848
555.5	87.7403	88.0362	88.2092	87.8858
555	87.7311	88.0347	88.213	87.8934
554.5	87.7468	88.0324	88.2013	87.9103
554	87.7592	88.0639	88.2191	87.9038
553.5	87.7648	88.0932	88.2235	87.8941
553	87.7669	88.0896	88.2403	87.8984
552.5	87.7803	88.0841	88.2576	87.921
552	87.787	88.1032	88.257	87.9385
551.5	87.8081	88.1223	88.248	87.942
551	87.8184	88.1358	88.2652	87.9433
550.5	87.8191	88.1351	88.2902	87.9524
550	87.8258	88.128	88.309	87.9702
549.5	87.8371	88.1196	88.3148	87.9893
549	87.8407	88.1329	88.3146	87.9876
548.5	87.8531	88.1569	88.3157	87.9832
548	87.8611	88.1551	88.3373	87.9845
547.5	87.861	88.1601	88.3651	87.9952
547	87.877	88.1707	88.3662	88.0088
546.5	87.8923	88.1831	88.3736	88.0007
546	87.9055	88.1923	88.3699	88.0078
545.5	87.9143	88.2007	88.387	88.0071
545	87.9243	88.2043	88.4099	88.0181
544.5	87.9301	88.1994	88.4188	88.0333
544	87.9385	88.2058	88.4246	88.0228
543.5	87.9584	88.2126	88.4067	88.0227
543	87.9705	88.2166	88.4236	88.0265
542.5	87.9662	88.2269	88.4438	88.0407
542	87.9682	88.2305	88.4498	88.0522
541.5	87.9748	88.2323	88.4421	88.0485
541	87.9852	88.2355	88.4325	88.0528
540.5	87.9935	88.2485	88.4321	88.0589
540	87.9971	88.254	88.4487	88.0738
539.5	87.9911	88.2625	88.4715	88.0834
539	88.0052	88.2616	88.4626	88.0863
538.5	88.0217	88.269	88.4349	88.0815
538	88.0455	88.2848	88.4537	88.0881
537.5	88.0483	88.2964	88.4705	88.1028
537	88.0602	88.3017	88.4837	88.1098
536.5	88.0635	88.3032	88.497	88.103
536	88.0765	88.3187	88.4915	88.1083
535.5	88.0942	88.3321	88.4965	88.1115
535	88.0899	88.3465	88.5315	88.1207
534.5	88.0835	88.3498	88.5599	88.1243
534	88.0864	88.3514	88.5652	88.1229
533.5	88.1003	88.3619	88.5553	88.1179
533	88.1157	88.3839	88.5673	88.126
532.5	88.1151	88.3972	88.5814	88.134
532	88.1201	88.3914	88.586	88.1378
531.5	88.1268	88.3807	88.5912	88.1437
531	88.1432	88.3792	88.5693	88.1364
530.5	88.1616	88.3922	88.567	88.1385
530	88.162	88.3916	88.5725	88.1374
529.5	88.1621	88.3947	88.6006	88.1515
529	88.1557	88.3985	88.6094	88.1463
528.5	88.1746	88.4065	88.5981	88.1418
528	88.1958	88.4226	88.6022	88.1535
527.5	88.1882	88.4422	88.6227	88.1494
527	88.2005	88.4447	88.6375	88.1666
526.5	88.219	88.4388	88.6538	88.1831
526	88.2336	88.4432	88.6406	88.1875
525.5	88.2594	88.4412	88.628	88.1961
525	88.2698	88.4499	88.6376	88.2059
524.5	88.2625	88.4521	88.6593	88.2159
524	88.2641	88.4538	88.6683	88.2184
523.5	88.2824	88.459	88.6587	88.2176
523	88.2886	88.4754	88.6573	88.2114
522.5	88.2767	88.5013	88.6699	88.1969
522	88.2773	88.513	88.6863	88.2036
521.5	88.2764	88.5244	88.7121	88.207
521	88.2891	88.5151	88.7022	88.2196
520.5	88.3182	88.5135	88.6955	88.227
520	88.3216	88.527	88.7131	88.2242
519.5	88.3107	88.5369	88.7423	88.2369
519	88.3112	88.5372	88.7563	88.2473
518.5	88.3294	88.5224	88.7443	88.2593
518	88.3435	88.5305	88.735	88.2705
517.5	88.3412	88.5473	88.7374	88.2598
517	88.3408	88.5552	88.754	88.2567
516.5	88.3395	88.5624	88.7812	88.2602
516	88.3466	88.5502	88.7711	88.2639
515.5	88.3716	88.5355	88.7389	88.2684
515	88.3695	88.5423	88.7406	88.2616
514.5	88.3605	88.556	88.7542	88.2636
514	88.3697	88.5505	88.7795	88.2597
513.5	88.3871	88.5393	88.7834	88.2824
513	88.3985	88.5488	88.7673	88.2931
512.5	88.4028	88.554	88.7577	88.2953
512	88.4041	88.5707	88.7602	88.301
511.5	88.4102	88.5846	88.7969	88.3117
511	88.4157	88.5794	88.8013	88.318
510.5	88.438	88.5793	88.7963	88.3364
510	88.4261	88.5733	88.7838	88.3307
509.5	88.4285	88.5673	88.7915	88.3274
509	88.4228	88.5749	88.7929	88.3155
508.5	88.4288	88.6105	88.7971	88.3187
508	88.4426	88.6115	88.7981	88.333
507.5	88.468	88.6115	88.8199	88.3454
507	88.4749	88.6176	88.835	88.3537
506.5	88.4642	88.6256	88.8487	88.3472
506	88.4501	88.6513	88.8553	88.3423
505.5	88.4617	88.6432	88.8543	88.3496
505	88.4661	88.6281	88.8496	88.3506
504.5	88.4691	88.6122	88.8545	88.3492
504	88.462	88.6297	88.8589	88.3458
503.5	88.4599	88.6561	88.8586	88.3562
503	88.4771	88.6621	88.8579	88.3712
502.5	88.4924	88.6563	88.8596	88.3766
502	88.5161	88.6421	88.8497	88.3949
501.5	88.5135	88.648	88.8434	88.3954
501	88.5145	88.6766	88.855	88.4068
500.5	88.5349	88.6996	88.8562	88.4253
500	88.5366	88.6797	88.8643	88.4255
499.5	88.5415	88.6576	88.8659	88.4201
499	88.5362	88.6473	88.873	88.4038
498.5	88.5284	88.6652	88.8644	88.4083
498	88.5388	88.6701	88.8733	88.4109
497.5	88.5417	88.6645	88.8805	88.4223
497	88.5519	88.6416	88.8769	88.4296
496.5	88.5382	88.6382	88.8986	88.415
496	88.5472	88.6553	88.8958	88.4175
495.5	88.5581	88.6918	88.8988	88.4242
495	88.5536	88.6976	88.8975	88.429
494.5	88.5644	88.6869	88.8977	88.4338
494	88.5539	88.692	88.9028	88.4239
493.5	88.5479	88.7323	88.916	88.4163
493	88.553	88.7596	88.9193	88.4185
492.5	88.5656	88.7483	88.8931	88.4383
492	88.5685	88.723	88.887	88.4364
491.5	88.5547	88.6976	88.8914	88.4257
491	88.5619	88.7053	88.8993	88.4274
490.5	88.5631	88.7288	88.9148	88.436
490	88.5681	88.7241	88.9218	88.4437
489.5	88.5885	88.6931	88.9145	88.4499
489	88.6013	88.6662	88.9181	88.4342
488.5	88.5872	88.6869	88.9357	88.4244
488	88.5986	88.7091	88.9473	88.4317
487.5	88.6077	88.7171	88.9358	88.4501
487	88.619	88.7012	88.9301	88.4509
486.5	88.6164	88.6796	88.9231	88.4369
486	88.6205	88.6806	88.9279	88.4374
485.5	88.6104	88.7048	88.9384	88.4478
485	88.6019	88.7101	88.9407	88.455
484.5	88.6098	88.6987	88.933	88.4581
484	88.6016	88.6798	88.9367	88.4455
483.5	88.5926	88.6764	88.9548	88.4408
483	88.6026	88.7012	88.9666	88.4527
482.5	88.6069	88.7078	88.9654	88.4684
482	88.6202	88.7095	88.9549	88.4821
481.5	88.6312	88.6882	88.9566	88.4748
481	88.6338	88.6974	88.9571	88.476
480.5	88.6285	88.7228	88.9642	88.4853
480	88.639	88.7377	88.9564	88.5069
479.5	88.6467	88.7379	88.9524	88.5115
479	88.6435	88.7313	88.9558	88.5016
478.5	88.6341	88.7261	88.9589	88.4949
478	88.6261	88.74	88.9618	88.4795
477.5	88.6149	88.746	88.9493	88.4975
477	88.6262	88.7398	88.9452	88.5072
476.5	88.6378	88.7078	88.9459	88.501
476	88.6375	88.7024	88.9471	88.4998
475.5	88.6299	88.7142	88.9537	88.4943
475	88.6158	88.7058	88.9454	88.5061
474.5	88.6237	88.7089	88.9514	88.5121
474	88.6267	88.6975	88.9509	88.515
473.5	88.6229	88.6813	88.9628	88.4925
473	88.6104	88.6914	88.9701	88.4841
472.5	88.5923	88.7008	88.9603	88.4889
472	88.583	88.704	88.9522	88.4869
471.5	88.5966	88.6893	88.9417	88.4898
471	88.6039	88.6844	88.9426	88.4832
470.5	88.6021	88.6929	88.9414	88.4844
470	88.5904	88.6913	88.9349	88.4923
469.5	88.5966	88.7065	88.9313	88.5076
469	88.6012	88.6914	88.9224	88.5152
468.5	88.6125	88.6754	88.924	88.5185
468	88.6193	88.6711	88.9203	88.5193
467.5	88.6031	88.6734	88.9143	88.5195
467	88.5933	88.684	88.9029	88.5245
466.5	88.6003	88.6676	88.9048	88.5286
466	88.6082	88.6542	88.9048	88.5271
465.5	88.6072	88.6493	88.8966	88.5197
465	88.5867	88.659	88.8982	88.5206
464.5	88.5928	88.6802	88.901	88.5269
464	88.5847	88.678	88.9107	88.5244
463.5	88.5939	88.6707	88.9246	88.5221
463	88.5974	88.6668	88.9277	88.5166
462.5	88.5823	88.6787	88.9257	88.511
462	88.5741	88.6946	88.9267	88.5132
461.5	88.5927	88.6903	88.9208	88.5228
461	88.5982	88.6782	88.918	88.5207
460.5	88.5963	88.6571	88.9117	88.5124
460	88.5755	88.6617	88.9115	88.5208
459.5	88.5691	88.6729	88.8948	88.5351
459	88.5651	88.6718	88.8891	88.5311
458.5	88.5841	88.659	88.8824	88.5298
458	88.5758	88.6483	88.8687	88.5224
457.5	88.5379	88.6391	88.8656	88.4995
457	88.533	88.653	88.866	88.492
456.5	88.5324	88.6705	88.8655	88.4884
456	88.5399	88.6474	88.8525	88.4773
455.5	88.5424	88.6113	88.8494	88.461
455	88.5308	88.6025	88.845	88.469
454.5	88.5068	88.5987	88.8297	88.4651
454	88.498	88.5865	88.8271	88.4587
453.5	88.5129	88.5755	88.8158	88.4628
453	88.5064	88.5498	88.796	88.4639
452.5	88.4792	88.5099	88.773	88.4537
452	88.46	88.525	88.774	88.4388
451.5	88.4588	88.5376	88.757	88.429
451	88.4526	88.5163	88.746	88.4168
450.5	88.4533	88.5024	88.7303	88.4069
450	88.4821	88.4971	88.7488	88.4788
449.5	88.4699	88.4909	88.7533	88.4709
449	88.4569	88.4875	88.7476	88.4501
448.5	88.4539	88.5034	88.7319	88.4412
448	88.4341	88.4871	88.7195	88.4439
447.5	88.4193	88.4432	88.7072	88.4411
447	88.4072	88.4416	88.6993	88.4274
446.5	88.3986	88.4573	88.6925	88.4119
446	88.3888	88.4673	88.6885	88.4035
445.5	88.3883	88.4421	88.6697	88.415
445	88.3769	88.4141	88.6712	88.4225
444.5	88.3663	88.4046	88.6711	88.4215
444	88.3642	88.4158	88.6714	88.4058
443.5	88.3562	88.4381	88.6677	88.4019
443	88.3669	88.4141	88.6605	88.4202
442.5	88.3519	88.3845	88.6592	88.4231
442	88.3536	88.3767	88.6536	88.4251
441.5	88.3404	88.4035	88.6545	88.4045
441	88.3334	88.414	88.651	88.3921
440.5	88.3392	88.404	88.6356	88.3951
440	88.3281	88.3703	88.624	88.3935
439.5	88.3263	88.3423	88.615	88.3886
439	88.3137	88.3533	88.6154	88.3767
438.5	88.3064	88.3554	88.5916	88.3579
438	88.3129	88.3507	88.5955	88.3787
437.5	88.3161	88.3218	88.591	88.3895
437	88.3188	88.3182	88.5973	88.4093
436.5	88.3093	88.3274	88.5975	88.4143
436	88.3103	88.3377	88.5957	88.4174
435.5	88.3046	88.3537	88.595	88.428
435	88.293	88.334	88.5951	88.4326
434.5	88.2797	88.3225	88.6155	88.4434
434	88.2649	88.3265	88.6162	88.4329
433.5	88.2524	88.333	88.6048	88.4182
433	88.2624	88.3231	88.5862	88.4269
432.5	88.2511	88.2977	88.5769	88.4305
432	88.2503	88.2933	88.5769	88.4319
431.5	88.2381	88.2814	88.5649	88.4239
431	88.2353	88.2995	88.5659	88.4229
430.5	88.2363	88.3169	88.5544	88.4322
430	88.2278	88.3072	88.5459	88.4212
429.5	88.2179	88.2829	88.5508	88.4343
429	88.2058	88.2911	88.5509	88.4164
428.5	88.1926	88.2858	88.5426	88.3895
428	88.1854	88.2878	88.5465	88.3975
427.5	88.1693	88.2681	88.5409	88.3875
427	88.1755	88.2408	88.531	88.3857
426.5	88.1699	88.208	88.5158	88.3732
426	88.1659	88.2059	88.5029	88.3777
425.5	88.1532	88.2091	88.4774	88.3696
425	88.1388	88.1856	88.4612	88.3699
424.5	88.1425	88.1812	88.4655	88.3844
424	88.1377	88.1756	88.4521	88.3749
423.5	88.1296	88.1808	88.4544	88.3674
423	88.126	88.1944	88.4407	88.3732
422.5	88.1029	88.202	88.4356	88.3599
422	88.0993	88.1841	88.4275	88.3612
421.5	88.1011	88.1662	88.4201	88.3748
421	88.0926	88.1803	88.4313	88.3678
420.5	88.0787	88.1892	88.4108	88.3671
420	88.0679	88.1826	88.404	88.3575
419.5	88.0771	88.1636	88.3883	88.3791
419	88.0649	88.1567	88.3874	88.3724
418.5	88.0745	88.1375	88.3758	88.3985
418	88.0697	88.1524	88.3844	88.393
417.5	88.0576	88.1677	88.3841	88.3811
417	88.0565	88.1423	88.3776	88.3841
416.5	88.0611	88.1225	88.3825	88.3991
416	88.0441	88.0943	88.3623	88.3988
415.5	88.0356	88.104	88.3535	88.3967
415	88.0312	88.1086	88.3509	88.3913
414.5	88.0233	88.1142	88.3616	88.3938
414	88.0102	88.109	88.3518	88.3864
413.5	87.9957	88.0873	88.3552	88.3875
413	87.9839	88.0911	88.3333	88.3892
412.5	87.9845	88.1015	88.3292	88.3752
412	87.9846	88.1137	88.3457	88.3834
411.5	87.9718	88.093	88.3478	88.3812
411	87.9363	88.063	88.3345	88.3664
410.5	87.9358	88.0614	88.3177	88.3742
410	87.9514	88.114	88.3791	88.3905
409.5	87.9464	88.126	88.3652	88.3849
409	87.9403	88.089	88.3495	88.3816
408.5	87.937	88.0432	88.3187	88.3814
408	87.9384	88.0339	88.316	88.3848
407.5	87.9205	88.0398	88.315	88.3857
407	87.9141	88.0485	88.3082	88.3656
406.5	87.8938	88.0269	88.3043	88.3555
406	87.8857	87.999	88.2923	88.3646
405.5	87.8731	87.9744	88.2931	88.3652
405	87.8556	87.9918	88.3029	88.366
404.5	87.835	88.0072	88.2994	88.3531
404	87.8214	88.001	88.2842	88.3521
403.5	87.8127	87.9635	88.2598	88.3652
403	87.795	87.9496	88.2571	88.3767
402.5	87.7842	87.9723	88.2595	88.376
402	87.7583	87.9806	88.2509	88.3421
401.5	87.7552	87.9836	88.2404	88.3536
401	87.7729	87.9699	88.2397	88.3762
400.5	87.8064	87.9731	88.2713	88.4134
400	87.8291	88.0032	88.306	88.4453
399.5	87.8422	88.0238	88.3086	88.4436
399	87.8341	88.0149	88.2974	88.4257
398.5	87.8304	87.969	88.2638	88.4287
398	87.8242	87.9245	88.2421	88.4382
397.5	87.814	87.8967	88.2156	88.424
397	87.7609	87.8483	88.1623	88.3825
396.5	87.7026	87.8161	88.1078	88.3402
396	87.6383	87.7409	88.0357	88.2941
395.5	87.6101	87.6837	87.9952	88.2667
395	87.5964	87.6464	87.954	88.2593
394.5	87.5722	87.6283	87.9199	88.2269
394	87.5356	87.6249	87.8884	88.2119
393.5	87.4934	87.5927	87.8627	88.1856
393	87.4854	87.5831	87.8504	88.1706
392.5	87.4789	87.5473	87.831	88.1588
392	87.4518	87.5212	87.8004	88.1226
391.5	87.3968	87.5091	87.7882	88.0943
391	87.3591	87.4657	87.7429	88.0682
390.5	87.3109	87.4155	87.7206	88.0541
390	87.3008	87.3683	87.6867	88.0288
389.5	87.2536	87.3246	87.6407	87.9871
389	87.2078	87.2862	87.5896	87.9602
388.5	87.1528	87.2182	87.5186	87.9026
388	87.1308	87.1753	87.4822	87.8949
387.5	87.1158	87.1227	87.4357	87.8761
387	87.074	87.0844	87.4106	87.8484
386.5	87.0384	87.0674	87.3729	87.8046
386	86.9819	87.017	87.3125	87.7865
385.5	86.9556	86.9704	87.2669	87.7665
385	86.9374	86.9274	87.2146	87.7424
384.5	86.9088	86.9052	87.1901	87.7275
384	86.8581	86.8724	87.1368	87.6874
383.5	86.8089	86.8361	87.0791	87.6328
383	86.7841	86.7816	87.0325	87.5988
382.5	86.7809	86.7205	86.9849	87.5898
382	86.7489	86.691	86.9539	87.5503
381.5	86.7121	86.6749	86.9247	87.5178
381	86.651	86.6295	86.8924	87.4816
380.5	86.6295	86.5937	86.8817	87.4571
380	86.6115	86.5663	86.8659	87.4434
379.5	86.595	86.5548	86.8728	87.4517
379	86.5576	86.5796	86.8717	87.439
378.5	86.5222	86.6154	86.8808	87.4125
378	86.518	86.6105	86.888	87.4155
377.5	86.5259	86.6011	86.9004	87.4232
377	86.5361	86.6253	86.9301	87.4352
376.5	86.5352	86.6633	86.9393	87.4548
376	86.5429	86.6957	86.9586	87.4722
375.5	86.5395	86.7131	86.9742	87.4793
375	86.591	86.7078	86.9748	87.5281
374.5	86.6187	86.6854	86.9844	87.5542
374	86.63	86.7161	87.0119	87.5707
373.5	86.636	86.754	87.0281	87.5898
373	86.6556	86.7553	87.0265	87.615
372.5	86.6817	86.7489	87.0252	87.6365
372	86.6895	86.7321	87.0242	87.6546
371.5	86.7038	86.7319	87.0235	87.6585
371	86.6813	86.7361	87.0336	87.6527
370.5	86.6598	86.7537	87.0379	87.6489
370	86.6192	86.7139	86.9878	87.653
369.5	86.6108	86.6812	86.9541	87.6473
369	86.5869	86.6525	86.9525	87.6157
368.5	86.5774	86.6628	86.9644	87.6188
368	86.5606	86.6808	86.9571	87.629
367.5	86.5423	86.6694	86.9341	87.6103
367	86.5391	86.6301	86.9061	87.5868
366.5	86.4878	86.5681	86.8628	87.5356
366	86.4518	86.5221	86.8237	87.4912
365.5	86.4238	86.5106	86.7976	87.4743
365	86.4051	86.4755	86.7767	87.4784
364.5	86.3415	86.3992	86.7066	87.4305
364	86.3037	86.3554	86.6885	87.3824
363.5	86.2712	86.3118	86.6387	87.3477
363	86.2532	86.2647	86.5745	87.3154
362.5	86.2152	86.2113	86.5284	87.2726
362	86.1942	86.1523	86.4672	87.25
361.5	86.1635	86.0719	86.4115	87.1907
361	86.1183	86.0327	86.357	87.1406
360.5	86.0995	86.0175	86.3252	87.1045
360	86.0401	85.9484	86.2418	87.074
359.5	85.9879	85.8724	86.1562	87.0187
359	85.9173	85.8008	86.0929	86.963
358.5	85.8755	85.7452	86.036	86.9413
358	85.8015	85.6773	85.9822	86.8702
357.5	85.7465	85.6138	85.9205	86.8419
357	85.6776	85.5089	85.8309	86.7803
356.5	85.6014	85.3948	85.7306	86.6977
356	85.5284	85.3206	85.6512	86.6184
355.5	85.4421	85.2533	85.5858	86.5628
355	85.3536	85.1667	85.4977	86.4994
354.5	85.2896	85.0701	85.3894	86.429
354	85.2147	84.9549	85.2853	86.353
353.5	85.1297	84.8516	85.1758	86.2586
353	85.0445	84.7504	85.0678	86.1802
352.5	84.974	84.6739	84.9755	86.1156
352	84.9028	84.5248	84.8498	86.0541
351.5	84.8301	84.3673	84.7018	85.9384
351	84.7422	84.2283	84.5438	85.8431
350.5	84.6406	84.1005	84.4077	85.7486
350	84.5186	83.9615	84.2566	85.6472
349.5	84.3996	83.7959	84.0752	85.5429
349	84.2927	83.6257	83.8905	85.415
348.5	84.169	83.4372	83.7026	85.3007
348	84.0131	83.2487	83.5117	85.1732
347.5	83.8888	83.0934	83.3383	85.0625
347	83.7453	82.9107	83.1693	84.9091
346.5	83.6034	82.6971	82.9785	84.7466
346	83.4663	82.4895	82.7578	84.578
345.5	83.3116	82.289	82.5565	84.4138
345	83.1253	82.0701	82.346	84.2527
344.5	82.9498	81.836	82.1122	84.0768
344	82.7691	81.6004	81.8772	83.854
343.5	82.5545	81.3227	81.6117	83.6509
343	82.3496	81.0384	81.3238	83.4569
342.5	82.1174	80.7789	81.0324	83.2607
342	81.8911	80.4589	80.7049	83.0482
341.5	81.6712	80.1547	80.3898	82.8269
341	81.4473	79.8055	80.0538	82.5828
340.5	81.2248	79.4763	79.7291	82.3535
340	80.9336	79.0367	79.3821	82.0669
339.5	80.7052	78.6821	79.0311	81.8529
339	80.3868	78.2802	78.6356	81.5362
338.5	80.1384	77.8663	78.2261	81.2257
338	79.8339	77.4382	77.8336	80.9404
337.5	79.5522	77.0266	77.4034	80.653
337	79.2426	76.602	76.9335	80.3239
336.5	78.9223	76.1331	76.4794	79.9928
336	78.5807	75.6517	75.9691	79.6482
335.5	78.2106	75.1606	75.4862	79.2502
335	77.8703	74.6829	75.009	78.9396
334.5	77.4576	74.1706	74.4899	78.5403
334	77.0495	73.6396	73.9498	78.1184
333.5	76.6306	73.0866	73.4003	77.6809
333	76.1715	72.4897	72.8335	77.2503
332.5	75.7154	71.9068	72.2652	76.7975
332	75.2306	71.2989	71.652	76.3067
331.5	74.7519	70.6515	70.9911	75.8345
331	74.2235	69.9469	70.2875	75.2701
330.5	73.7289	69.2569	69.5888	74.8099
330	73.2168	68.5625	68.8919	74.3009
329.5	72.6598	67.8344	68.1799	73.7723
329	72.0788	67.0779	67.4082	73.1844
328.5	71.4905	66.3105	66.5996	72.5783
328	70.894	65.4804	65.7778	71.9556
327.5	70.2868	64.6774	64.9668	71.3537
327	69.6524	63.8365	64.1026	70.7095
326.5	68.9789	62.9793	63.2294	69.9999
326	68.2687	62.0447	62.3101	69.2654
325.5	67.5798	61.1156	61.3771	68.5205
325	66.8498	60.1795	60.4315	67.7773
324.5	66.0934	59.2167	59.4729	67.0207
324	65.3015	58.2188	58.4514	66.243
323.5	64.4992	57.1864	57.4138	65.4188
323	63.6611	56.1344	56.3845	64.5743
322.5	62.829	55.0712	55.3286	63.7352
322	61.972	54.0047	54.2405	62.8539
321.5	61.0823	52.9118	53.1263	61.9643
321	60.1766	51.7851	51.9881	61.039
320.5	59.2536	50.6272	50.8424	60.0981
320	58.2975	49.4728	49.6729	59.1278
319.5	57.3352	48.3164	48.509	58.1321
319	56.3391	47.1286	47.2907	57.1378
318.5	55.3137	45.9218	46.0714	56.1036
318	54.2795	44.6785	44.8365	55.0553
317.5	53.2493	43.4494	43.6178	54.0064
317	52.1777	42.202	42.3586	52.9208
316.5	51.1058	40.9644	41.1154	51.8318
316	50.0235	39.7061	39.8654	50.7121
315.5	48.9132	38.4455	38.6056	49.5971
315	47.8025	37.1869	37.3408	48.4625
314.5	46.7088	35.9395	36.0962	47.3226
314	45.5645	34.6856	34.8268	46.1761
313.5	44.4115	33.4305	33.5582	45.011
313	43.2454	32.1691	32.3087	43.827
312.5	42.0928	30.9293	31.06	42.6468
312	40.9232	29.687	29.8176	41.46
311.5	39.7579	28.4647	28.5886	40.2771
311	38.5542	27.2423	27.3598	39.0557
310.5	37.3484	26.0249	26.1335	37.8422
310	36.1398	24.8264	24.9268	36.6181
309.5	34.9468	23.6606	23.7529	35.3977
309	33.748	22.518	22.5912	34.1736
308.5	32.5418	21.3827	21.4503	32.9524
308	31.3384	20.2592	20.3336	31.7293
307.5	30.142	19.1621	19.2363	30.508
307	28.9716	18.0938	18.1693	29.3119
306.5	27.8021	17.0616	17.14	28.1279
306	26.6451	16.0598	16.1309	26.9472
305.5	25.4859	15.0778	15.1482	25.7858
305	24.3479	14.1242	14.19	24.6346
304.5	23.2265	13.2065	13.2686	23.5014
304	22.1203	12.3262	12.3771	22.3923
303.5	21.0365	11.4748	11.5208	21.2921
303	19.9613	10.656	10.7028	20.2064
302.5	18.9191	9.87333	9.9107	19.1496
302	17.8929	9.12168	9.16042	18.1108
301.5	16.9045	8.41172	8.44172	17.104
301	15.9337	7.73006	7.76209	16.1205
300.5	14.9929	7.0869	7.11724	15.1607
300	14.0755	6.48009	6.51068	14.2218

## Sheet: Supplementary Fig. 1
	Viscosity [mPa·s]
shear rate (s-1)	0-ION E	2- ION E	5-ION E	10-ION E
10	43.398	42.866	40.519	40.177
15.9	42.302	40.71	39.647	38.986
25.1	40.647	39.324	38.257	37.658
39.8	38.558	37.063	36.305	35.749
63.1	35.848	34.52	33.858	33.359
100	32.686	31.371	30.973	30.523
159	29.258	28.149	27.814	27.435
251	25.751	24.861	24.589	24.259
398	22.362	21.675	21.468	21.166
631	19.227	18.7	18.56	18.294
1000	16.578	16.2	16.113	15.817

## Sheet: Supplementary Fig. 4-5
0-ION E													5-ION E															ION E
Binding energy (eV)	Spectrum	Background	PEDOT	PEDOT	SO3(PSS)	SO3(PSS)	S_1	S_1	S_2	S_2	Envelope		Binding energy (eV)	Spectrum	Background	PEDOT	PEDOT	SO3(PSS)	SO3(PSS)	S_1	S_1	S_2	S_2	Envelope				Binding energy (eV)	Spectrum	Background	SOx	SOx	Envelope
174.139	740.25												174.185	595.725														173.374	3440.4
174.039	737.9												174.085	568.7														173.274	3480.35
173.939	667.4												173.985	648.6														173.174	3546.15
173.839	723.8												173.885	655.65														173.074	3667.17
173.739	669.75												173.785	607.475														172.974	3584.92
173.639	716.75												173.685	603.95														172.874	3517.95
173.539	713.225												173.585	593.375														172.774	3522.65
173.439	708.525												173.485	556.95														172.674	3452.15
173.339	746.125												173.385	609.825														172.574	3415.72
173.239	722.625												173.285	588.675														172.474	3433.35
173.139	735.55												173.185	551.075														172.374	3442.75
173.039	697.95												173.085	569.875														172.274	3431
172.939	675.625												172.985	579.275														172.174	3335.82
172.839	680.325												172.885	576.925														172.074	3361.67
172.739	663.875												172.785	578.1														171.974	3285.3	3394.79	3394.79	3395.06	3395.06
172.639	692.075												172.685	620.4														171.874	3318.2	3387.59	3387.59	3388.03	3388.03
172.539	670.925												172.585	626.275														171.774	3454.5	3380.39	3380.39	3381.09	3381.09
172.439	686.2												172.485	573.4														171.674	3465.07	3373.19	3373.19	3374.28	3374.28
172.339	733.2												172.385	561.65	612.923	612.923	612.923	612.933	616.582	612.923	612.923	612.923	612.923	612.923	612.924	616.593		171.574	3422.77	3365.99	3366	3367.67	3367.67
172.239	699.125												172.285	640.375	612.893	612.893	612.893	612.912	618.622	612.893	612.893	612.893	612.893	612.893	612.895	618.643		171.474	3392.22	3358.79	3358.8	3361.33	3361.34
172.139	699.125	715.254	715.254	715.254	715.275	721.98	715.254	715.254	715.254	715.254	722.001		172.185	650.95	612.851	612.851	612.851	612.887	621.687	612.851	612.851	612.851	612.851	612.851	612.856	621.728		171.374	3510.9	3351.59	3351.61	3355.38	3355.4
172.039	685.025	715.211	715.211	715.211	715.25	725.656	715.211	715.211	715.211	715.211	725.695		172.085	638.025	612.823	612.823	612.823	612.888	626.246	612.823	612.823	612.823	612.823	612.823	612.834	626.323		171.274	3414.55	3344.39	3344.43	3349.96	3350
171.939	703.825	715.196	715.196	715.196	715.268	731.171	715.196	715.196	715.196	715.196	731.242		171.985	642.725	612.789	612.789	612.789	612.907	632.873	612.789	612.789	612.789	612.789	612.789	612.815	633.016		171.174	3439.22	3337.19	3337.26	3345.24	3345.31
171.839	721.45	715.185	715.185	715.185	715.315	739.252	715.185	715.185	715.185	715.185	739.381		171.885	633.325	612.766	612.766	612.766	612.974	642.361	612.766	612.766	612.766	612.766	612.766	612.82	642.622		171.074	3314.67	3329.99	3330.11	3341.46	3341.58
171.739	787.25	715.08	715.08	715.08	715.311	750.789	715.08	715.08	715.08	715.08	751.02		171.785	665.05	612.708	612.708	612.708	613.069	655.655	612.708	612.708	612.708	612.708	612.708	612.819	656.127		170.974	3387.52	3322.79	3322.99	3338.88	3339.08
171.639	789.6	714.97	714.97	714.97	715.375	767.151	714.97	714.97	714.97	714.97	767.555		171.685	665.05	612.65	612.65	612.65	613.269	674.018	612.65	612.65	612.65	612.65	612.65	612.873	674.861		170.874	3414.55	3315.59	3315.92	3337.8	3338.14
171.539	807.225	714.835	714.835	714.835	715.533	789.921	714.835	714.835	714.835	714.835	790.619		171.585	689.725	612.564	612.564	612.564	613.611	698.899	612.564	612.564	612.564	612.564	612.564	613.002	700.384		170.774	3362.85	3308.39	3308.94	3338.57	3339.11
171.439	833.075	714.662	714.662	714.662	715.849	821.044	714.662	714.662	714.662	714.662	822.232		171.485	789.6	612.37	612.37	612.37	614.111	731.923	612.37	612.37	612.37	612.37	612.37	613.209	734.503		170.674	3306.45	3301.19	3302.07	3341.51	3342.39
171.339	902.4	714.388	714.388	714.388	716.377	862.764	714.388	714.388	714.388	714.388	864.753		171.385	784.9	612.18	612.18	612.18	615.033	775.095	612.18	612.18	612.18	612.18	612.181	613.746	779.514		170.574	3369.9	3293.99	3295.39	3346.97	3348.37
171.239	969.375	714.016	714.016	714.016	717.297	917.693	714.016	714.016	714.016	714.016	920.974		171.285	814.275	611.958	611.958	611.958	616.562	830.355	611.958	611.958	611.958	611.958	611.959	614.81	837.811		170.474	3369.9	3286.79	3288.97	3355.2	3357.38
171.139	1043.4	713.537	713.537	713.537	718.869	988.625	713.537	713.537	713.537	713.537	993.957		171.185	877.725	611.667	611.667	611.667	618.985	899.567	611.667	611.667	611.667	611.667	611.669	616.731	911.951		170.374	3306.45	3279.59	3282.94	3366.35	3369.7
171.039	1103.32	712.971	712.971	712.971	721.504	1078.4	712.971	712.971	712.971	712.971	1086.93		171.085	1035.17	611.203	611.203	611.203	622.662	984.226	611.203	611.203	611.203	611.203	611.208	619.974	1004.46		170.274	3466.25	3272.39	3277.47	3380.38	3385.46
170.939	1155.02	712.329	712.329	712.329	725.781	1189.56	712.329	712.329	712.329	712.329	1203.01		170.985	1163.25	610.6	610.6	610.6	628.272	1085.36	610.6	610.6	610.6	610.6	610.611	625.412	1117.85		170.174	3382.82	3265.19	3272.77	3397.01	3404.59
170.839	1379.45	711.362	711.362	711.362	732.251	1323.75	711.362	711.362	711.362	711.362	1344.63		170.885	1308.95	609.837	609.837	609.837	636.683	1202.97	609.837	609.837	609.837	609.837	609.861	634.23	1254.23		170.074	3398.1	3257.99	3269.12	3415.65	3426.79
170.739	1565.1	710.127	710.127	710.127	742.076	1481.75	710.127	710.127	710.127	710.127	1513.7		170.785	1474.62	608.894	608.894	608.894	649.06	1335.72	608.894	608.894	608.894	608.894	608.944	648.056	1415.1		169.974	3536.75	3250.79	3266.9	3435.36	3451.47
170.639	1740.17	708.637	708.637	708.637	756.769	1662.66	708.637	708.637	708.637	708.637	1710.79		170.685	1672.02	607.734	607.734	607.734	666.923	1480.55	607.734	607.734	607.734	607.734	607.841	669.013	1601.13		169.874	3534.4	3243.59	3266.54	3454.87	3477.81
170.539	1892.92	706.924	706.924	706.924	778.342	1863.31	706.924	706.924	706.924	706.924	1934.73		170.585	1897.62	606.327	606.327	606.327	692.221	1632.45	606.327	606.327	606.327	606.327	606.549	699.747	1811.99		169.774	3561.42	3236.39	3268.58	3472.62	3504.8
170.439	2085.62	704.931	704.931	704.931	809.292	2077.81	704.931	704.931	704.931	704.931	2182.17		170.485	2165.52	604.627	604.627	604.627	727.365	1784.45	604.627	604.627	604.627	604.627	605.074	743.304	2046.31		169.674	3530.87	3229.19	3273.62	3486.94	3531.37
170.339	2487.47	702.356	702.356	702.356	852.528	2297.18	702.356	702.356	702.356	702.356	2447.35		170.385	2392.3	602.679	602.679	602.679	775.348	1927.99	602.679	602.679	602.679	602.679	603.555	802.99	2301.85		169.574	3541.45	3221.99	3282.34	3496.19	3556.54
170.239	2805.9	699.318	699.318	699.318	912.084	2510.19	699.318	699.318	699.318	699.318	2722.95		170.285	2581.47	600.522	600.522	600.522	839.628	2053.55	600.522	600.522	600.522	600.522	602.2	881.796	2575.61		169.474	3563.77	3214.79	3295.44	3499.01	3579.66
170.139	3046.77	695.929	695.929	695.929	992.682	2703.69	695.929	695.929	695.929	695.929	3000.45		170.185	2933.97	597.98	597.98	597.98	923.81	2151.46	597.98	597.98	597.98	597.98	601.112	981.475	2863.92		169.374	3673.05	3207.59	3313.55	3494.53	3600.49
170.039	3354.62	692.092	692.092	692.092	1099.44	2863.7	692.092	692.092	692.092	692.092	3271.05		170.085	3196	595.15	595.15	595.15	1031.94	2213.62	595.15	595.15	595.15	595.15	600.853	1102.09	3163.06		169.274	3669.52	3200.39	3337.21	3482.51	3619.33
169.939	3614.3	687.875	687.875	687.875	1238.05	2977.43	687.875	687.875	687.875	687.875	3527.6		169.985	3445.1	592.045	592.045	592.045	1167.85	2234.45	592.045	592.045	592.045	592.045	602.174	1240.62	3468.96		169.174	3610.77	3193.19	3366.71	3463.38	3636.9
169.839	3794.07	683.392	683.392	683.392	1414.24	3035.04	683.392	683.392	683.392	683.393	3765.89		169.885	3696.55	588.664	588.664	588.664	1334.71	2211.8	588.664	588.664	588.664	588.664	606.205	1390.15	3776.87		169.074	3628.4	3185.99	3401.98	3438.16	3654.14
169.739	3925.67	678.714	678.714	678.714	1633.17	3031.13	678.714	678.714	678.714	678.715	3985.59		169.785	4029.07	584.917	584.917	584.917	1534.43	2147.3	584.917	584.917	584.917	584.917	614.541	1539.5	4081.03		168.974	3617.82	3178.79	3442.44	3408.3	3671.95
169.639	4172.42	673.673	673.673	673.673	1898.44	2965.47	673.673	673.673	673.673	673.677	4190.24		169.685	4318.12	580.851	580.851	580.851	1767.12	2046.28	580.851	580.851	580.851	580.852	629.637	1674.2	4374.69		168.874	3676.57	3171.59	3486.92	3375.49	3690.82
169.539	4358.07	668.358	668.358	668.358	2211.61	2843.49	668.358	668.358	668.358	668.366	4386.75		169.585	4573.1	576.504	576.504	576.504	2030.16	1916.73	576.504	576.504	576.504	576.506	654.828	1778.38	4650.59		168.774	3662.47	3164.39	3533.53	3341.39	3710.53
169.439	4460.3	662.888	662.888	662.888	2570.93	2675.17	662.888	662.888	662.888	662.906	4583.22		169.485	4917.37	571.778	571.778	571.778	2317.41	1767.97	571.778	571.778	571.778	571.782	694.336	1837.73	4902.13		168.674	3643.67	3157.19	3579.74	3307.46	3730.01
169.339	4678.85	657.095	657.095	657.095	2969.86	2473.13	657.095	657.095	657.095	657.136	4785.94		169.385	5242.85	566.692	566.692	566.692	2618.94	1609.64	566.692	566.692	566.692	566.703	753.531	1843.22	5125.27		168.574	3748.25	3149.99	3622.45	3274.91	3747.37
169.239	4990.22	650.846	650.846	650.846	3396.61	2251.14	650.846	650.846	650.846	650.933	4997		169.285	5316.87	561.52	561.52	561.52	2921.16	1450.75	561.52	561.52	561.52	561.544	838.875	1793.56	5319.81		168.474	3798.77	3142.79	3658.29	3244.56	3760.05
169.139	5260.47	644.199	644.199	644.199	3833.84	2022.55	644.199	644.199	644.199	644.38	5212.38		169.185	5558.92	556.08	556.08	556.08	3206.7	1298.25	556.08	556.08	556.08	556.132	956.701	1694.98	5488.45		168.374	3764.7	3135.59	3683.99	3216.92	3765.31
169.039	5406.17	637.332	637.332	637.332	4259.07	1798.94	637.332	637.332	637.332	637.699	5421.04		169.085	5655.27	550.529	550.529	550.529	3456.59	1157.49	550.529	550.529	550.529	550.637	1113.08	1560.28	5635.95		168.274	3735.32	3128.39	3696.83	3192.19	3760.63
168.939	5624.72	630.141	630.141	630.141	4645.67	1588.95	630.141	630.141	630.141	630.857	5605.19		168.985	5672.9	544.953	544.953	544.953	3651.91	1031.78	544.953	544.953	544.953	545.171	1311.94	1405.19	5766.19		168.174	3752.95	3121.19	3695.08	3170.36	3744.24
168.839	5669.37	622.875	622.875	622.875	4966.09	1398.75	622.875	622.876	622.876	624.228	5743.32		168.885	5813.9	539.217	539.217	539.217	3776.16	922.482	539.217	539.217	539.217	539.644	1553.1	1244.96	5879.49		168.074	3666	3113.99	3678.24	3151.24	3715.48
168.739	5702.27	615.552	615.552	615.552	5194.65	1231.59	615.552	615.554	615.553	618.024	5813.17		168.785	5864.42	533.421	533.421	533.421	3818.23	829.792	533.421	533.421	533.421	534.227	1830.58	1092.21	5971.35		167.974	3677.75	3106.79	3647.17	3134.53	3674.91
168.639	5875	607.97	607.97	607.97	5311.26	1088.26	607.97	607.975	607.971	612.339	5795.92		168.685	5784.52	527.705	527.705	527.705	3773.97	752.944	527.705	527.707	527.705	529.179	2130.68	955.599	6031.56		167.874	3721.22	3099.59	3603.92	3119.92	3624.25
168.539	5642.35	600.713	600.713	600.713	5305.55	968.639	600.713	600.724	600.716	608.179	5680.95		168.585	5890.27	521.868	521.868	521.868	3646.64	690.19	521.868	521.873	521.869	524.474	2431.04	839.347	6044.22		167.774	3620.17	3092.39	3551.42	3107.05	3566.08
168.439	5417.92	593.769	593.769	593.769	5177.36	870.854	593.769	593.796	593.775	606.099	5466.81		168.485	5817.42	516.104	516.104	516.104	3446.97	639.843	516.104	516.116	516.106	520.56	2702.81	744.703	5990.48		167.674	3550.85	3085.19	3493	3095.6	3503.4
168.339	5152.37	587.197	587.197	587.197	4937.46	792.436	587.197	587.259	587.213	606.865	5162.44		168.385	5873.82	510.273	510.273	510.273	3190.73	599.785	510.273	510.3	510.277	517.634	2914.02	670.22	5851.32		167.574	3387.52	3077.99	3431.98	3085.27	3439.26
168.239	4855.1	581.045	581.045	581.045	4605.6	730.619	581.045	581.179	581.081	611.314	4785.61		168.285	5724.6	504.598	504.598	504.598	2896.99	568.334	504.598	504.659	504.607	516.345	3036.51	613.458	5613.31		167.474	3300.57	3070.79	3371.34	3075.8	3376.34
168.139	4544.9	575.331	575.331	575.331	4207.4	682.614	575.331	575.615	575.411	620.216	4359.93		168.185	5454.35	499.211	499.211	499.211	2585.11	543.89	499.211	499.343	499.232	517.297	3052.26	571.337	5273.21		167.374	3327.6	3063.59	3313.43	3066.99	3316.82
168.039	3918.62	570.511	570.511	570.511	3771.11	646.262	570.511	571.092	570.685	634.531	3911.63		168.085	4945.57	494.372	494.372	494.372	2272.84	525.212	494.372	494.646	494.42	521.203	2958.44	540.922	4841.45		167.274	3307.62	3056.39	3259.93	3058.66	3262.19
167.939	3489.75	566.302	566.302	566.302	3323.01	618.965	566.302	567.451	566.665	653.931	3464.82		167.985	4627.15	489.874	489.874	489.874	1974.22	510.837	489.874	490.426	489.978	528.16	2767.68	519.151	4341.21		167.174	3215.97	3049.19	3211.84	3050.68	3213.33
167.839	3119.62	562.62	562.62	562.62	2885.83	598.673	562.621	564.82	563.354	677.412	3039.61		167.885	3950.35	486.108	486.108	486.108	1700.03	500.142	486.108	487.182	486.324	538.539	2505.6	504.058	3805.23		167.074	3193.65	3041.99	3169.59	3042.96	3170.55
167.739	2674.3	559.575	559.575	559.575	2477.19	583.882	559.576	563.648	561.007	703.034	2650.47		167.785	3353.45	482.987	482.987	482.987	1456.64	492.241	482.987	485.009	483.424	551.706	2203.47	493.717	3268.29		166.974	3070.27	3034.79	3133.13	3035.41	3133.74
167.639	2272.45	557.104	557.104	557.105	2108.85	573.245	557.106	564.399	559.809	727.573	2305.46		167.685	2788.27	480.478	480.478	480.478	1247.01	486.488	480.478	484.16	481.331	566.407	1891.96	486.733	2761.22		166.874	3084.37	3027.59	3102.08	3027.98	3102.47
167.539	1922.3	555.135	555.135	555.135	1787.21	565.691	555.138	567.767	560.078	747.124	2007.33		167.585	2210.17	478.595	478.595	478.595	1071.34	482.439	478.597	485.082	480.207	580.764	1596.18	482.151	2306.59		166.774	3141.95	3020.4	3075.88	3020.63	3076.12
167.439	1662.62	553.536	553.536	553.537	1514.12	560.337	553.546	574.683	562.273	757.947	1755.22		167.485	1788.35	477.169	477.169	477.169	927.648	479.591	477.173	488.217	480.117	592.309	1332.96	479.141	1916.97		166.674	3031.5	3013.2	3053.85	3013.34	3054
167.339	1502.82	552.165	552.165	552.169	1288.02	556.481	552.188	586.365	567.097	757.603	1546.93		167.385	1427.62	476.134	476.134	476.135	812.779	477.637	476.144	494.317	481.346	598.804	1111.09	477.2	1596.38		166.574	2968.05	3006	3035.32	3006.08	3035.4
167.239	1371.22	550.982	550.982	550.995	1105.15	553.679	551.036	604.369	575.643	745.854	1380.84		167.285	1274.87	475.264	475.264	475.269	722.742	476.183	475.288	504.164	484.175	598.633	932.462	475.826	1342.63		166.474	2973.92	2998.8	3019.61	2998.85	3019.66
167.139	1274.87	549.936	549.936	549.976	960.414	551.597	550.059	630.28	589.272	724.625	1256.61		167.185	1076.3	474.609	474.609	474.624	653.634	475.163	474.664	518.922	489.332	591.71	794.503	474.898	1150.58		166.374	3042.07	2991.6	3006.14	2991.63	3006.17
167.039	1206.72	548.986	548.986	549.106	848.135	549.993	549.255	665.375	609.524	697.333	1174.8		167.085	956.45	474.084	474.084	474.129	601.557	474.412	474.207	539.542	497.578	579.124	691.803	474.229	1013.91		166.274	2990.37	2984.4	2994.41	2984.41	2994.42
166.939	1182.05	548.071	548.071	548.405	762.637	548.672	548.639	710.029	637.842	667.783	1135.58		166.985	922.375	473.595	473.595	473.726	562.954	473.787	473.859	566.581	509.767	562.85	617.848	473.666	926.277		166.174	3042.07	2977.2	2983.98	2977.21	2983.99
166.839	1156.2	547.191	547.191	548.074	698.693	547.545	548.353	763.122	675.231	639.301	1137.17		166.885	909.45	473.12	473.12	473.477	534.8	473.23	473.668	599.851	526.782	545.187	566.219	473.154	881.409		166.074	2991.55	2970	2974.52	2970	2974.53
166.739	1261.95	546.158	546.158	548.362	651.483	546.363	548.457	821.161	721.416	613.95	1174.24		166.785	918.85	472.634	472.634	473.553	514.56	472.696	473.737	637.884	549.207	528.114	531.188	472.65	872.519		165.974	3004.47	2962.8	2965.77	2962.8	2965.78
166.639	1253.72	545.135	545.135	550.342	617.24	545.252	549.535	878.589	774.718	592.996	1237.86		166.685	917.675	472.149	472.149	474.387	500.217	472.184	474.296	677.65	577.011	513.002	508.048	472.156	891.761		165.874	2998.6	2955.6	2957.52	2955.6	2957.53
166.539	1286.62	544.063	544.063	555.708	592.677	544.129	552.209	927.745	830.981	576.552	1315.62		166.585	951.75	471.626	471.626	476.787	490.133	471.645	475.669	714.533	609.065	500.481	493.086	471.629	930.021		165.774	3016.22	2948.4	2949.63	2948.4	2949.63
166.439	1365.35	542.876	542.876	567.514	575.158	542.913	557.465	960.608	883.814	564.12	1394.33		166.485	963.5	471.09	471.09	482.349	483.109	471.1	478.454	743.14	642.948	490.686	483.6	471.091	977.76		165.674	2986.85	2941.2	2941.97	2941.2	2941.97
166.339	1457	541.556	541.556	590.843	562.669	541.576	566.821	971.053	925.534	554.956	1464.12		166.385	1035.17	470.475	470.475	493.709	478.164	470.48	483.448	758.458	674.813	483.294	477.587	470.475	1026.63		165.574	2943.37	2934	2934.47	2934	2934.48
166.239	1475.8	540.206	540.208	633.347	553.808	540.217	582.501	956.944	949.028	548.368	1522.98		166.285	1042.22	469.852	469.852	515.17	474.696	469.854	491.947	757.59	700.131	477.941	473.795	469.852	1072.17		165.474	2830.57	2926.8	2927.09	2926.8	2927.09
166.139	1563.92	538.728	538.735	704.725	547.359	538.733	607.128	920.608	949.603	543.532	1579.33		166.185	1152.67	469.108	469.11	552.555	472.115	469.109	505.473	740.471	714.448	474.037	471.24	469.108	1115.7		165.374	2905.77	2919.6	2919.77	2919.6	2919.77
166.039	1677.9	537.083	537.109	815.396	542.478	537.086	643.856	868.234	926.827	539.816	1651.22		166.085	1182.05	468.331	468.34	613.098	470.169	468.332	526.13	710.232	715.068	471.233	469.455	468.331	1165.41		165.274	2961	2912.4	2912.5	2912.4	2912.5
165.939	1838.87	535.204	535.285	972.582	538.525	535.205	695.893	807.738	884.582	536.708	1760.09		165.985	1301.9	467.423	467.453	703.342	468.53	467.423	556.048	671.76	701.625	469.075	468.001	467.423	1233.87		165.174	2944.55
165.839	1976.35	533.124	533.364	1174.2	535.138	533.125	765.902	746.698	829.817	533.925	1920.3		165.885	1412.35	466.394	466.485	826.021	467.05	466.394	597.311	630.472	676.474	467.303	466.684	466.394	1333.04		165.074	2879.92
165.739	2129.1	530.821	531.49	1401.72	532.024	530.822	854.737	690.721	770.246	531.234	2127.24		165.785	1489.9	465.279	465.541	975.215	465.662	465.279	651.251	590.942	643.788	465.763	465.421	465.279	1466.63		164.974	2959.82
165.639	2272.45	528.309	530.074	1617.1	529.017	528.309	960.17	643.023	712.529	528.514	2350.57		165.685	1620.32	464.021	464.735	1132.1	464.242	464.021	717.483	556.109	608.156	464.271	464.089	464.021	1623.03		164.874	2824.7
165.539	2451.05	525.536	529.943	1769.76	525.946	525.536	1075.54	604.597	661.119	525.635	2539.32		165.585	1771.9	462.597	464.435	1265.54	462.722	462.597	793.098	527.347	573.557	462.722	462.629	462.597	1773.87		164.774	2783.57
165.439	2640.22	522.486	532.901	1815.8	522.72	522.486	1189.39	574.939	618.208	522.532	2641.58		165.485	1830.65	461.108	465.585	1340.99	461.178	461.108	872.11	504.892	542.814	461.168	461.122	461.108	1882.11		164.674	2891.67
165.339	2590.87	519.503	542.794	1740.42	519.635	519.503	1286.87	553.056	584.481	519.524	2629.76		165.385	1872.95	459.571	469.893	1335.59	459.609	459.571	945.384	488.095	517.282	459.599	459.577	459.571	1918.03		164.574	2889.32
165.239	2563.85	516.556	565.83	1565.72	516.628	516.556	1352.02	537.273	559.044	516.565	2513.74		165.285	1843.57	458.064	480.583	1250.61	458.085	458.064	1002.17	475.992	497.256	458.077	458.067	458.064	1874.38		164.474	2906.95
165.139	2374.67	513.876	612.451	1338.99	513.916	513.876	1372.87	526.234	540.676	513.88	2335.76		165.185	1796.57	456.607	503.076	1110.67	456.618	456.607	1032.57	467.489	482.245	456.613	456.608	456.607	1769.64		164.374	2697.8
165.039	2099.72	511.589	697.87	1109.61	511.61	511.589	1345.06	518.715	527.913	511.591	2152.84		165.085	1603.87	455.358	545.995	950.86	455.364	455.358	1030.83	461.741	471.537	455.36	455.358	455.358	1639.54		164.274	2830.57
164.939	2019.82	509.414	841.408	911.672	509.425	509.414	1273.17	513.387	519.022	509.414	2021.02		164.985	1526.32	454.192	621.086	801.246	454.195	454.192	996.919	457.812	464.05	454.193	454.192	454.192	1524.35		164.174	2874.05
164.839	2048.02	507.195	1063.82	759.829	507.201	507.195	1169.5	509.338	512.662	507.195	1986.38		164.885	1471.1	453.085	742.62	679.323	453.086	453.085	936.888	455.07	458.89	453.085	453.085	453.085	1460.45		164.074	2774.17
164.739	2112.65	504.88	1379.64	653.722	504.883	504.88	1049.95	505.998	507.889	504.88	2077.68		164.785	1473.45	451.974	923.812	589.989	451.975	451.974	860.648	453.028	455.279	451.974	451.974	451.974	1474.86		163.974	2810.6
164.639	2263.05	502.345	1784.5	584.888	502.347	502.345	929.493	502.909	503.947	502.345	2296.36		164.685	1616.8	450.706	1169.96	529.821	450.706	450.706	778.863	451.247	452.525	450.706	450.706	450.706	1579.59		163.874	2795.32
164.539	2543.87	499.402	2241.19	542.59	499.403	499.402	819.201	499.678	500.227	499.402	2605.28		164.585	1707.27	449.338	1469.21	492.076	449.339	449.338	700.665	449.607	450.307	449.338	449.338	449.338	1764.51		163.774	2823.52
164.439	2886.97	495.961	2673.54	517.311	495.961	495.961	725.389	496.091	496.372	495.961	2924.86		164.485	1915.25	447.743	1783.89	469.541	447.743	447.743	631.918	447.872	448.242	447.743	447.743	447.743	1990.49		163.674	2800.02
164.339	3055	492.273	2980.71	502.255	492.273	492.273	650.395	492.333	492.471	492.273	3149.08		164.385	2063.3	445.985	2051.87	456.494	445.985	445.985	575.484	446.045	446.233	445.985	445.985	445.985	2192.19		163.574	2751.85
164.239	3224.2	488.336	3074.96	492.752	488.337	488.336	593.242	488.363	488.429	488.336	3184.4		164.285	2305.35	443.961	2203.73	448.754	443.961	443.961	531.53	443.988	444.081	443.961	443.961	443.961	2296.24		163.474	2787.1
164.139	3145.47	484.508	2926.35	486.356	484.508	484.508	551.613	484.519	484.55	484.508	2995.35		164.185	2306.52	441.935	2193.97	444.003	441.935	441.935	498.984	441.946	441.99	441.935	441.935	441.935	2253.16		163.374	2770.65
164.039	2776.52	481.205	2579.52	481.938	481.205	481.205	522.64	481.21	481.224	481.205	2621.71		164.085	2185.5	440.037	2025.12	440.882	440.037	440.037	475.894	440.042	440.063	440.037	440.037	440.037	2061.85		163.274	2845.85
163.939	2244.25	478.665	2128.88	478.94	478.665	478.665	503.382	478.667	478.673	478.665	2153.88		163.985	1829.47	438.525	1746.66	438.852	438.525	438.525	460.289	438.527	438.536	438.525	438.525	438.525	1768.76		163.174	2757.72
163.839	1647.35	476.982	1673.03	477.079	476.982	476.982	491.234	476.982	476.985	476.982	1687.39		163.885	1542.77	437.324	1428.33	437.443	437.324	437.324	450.09	437.325	437.329	437.324	437.324	437.324	1441.22		163.074	2693.1
163.739	1190.27	475.954	1280.47	475.987	475.954	475.954	483.901	475.954	475.955	475.954	1288.45		163.785	1160.9	436.537	1130.64	436.578	436.537	436.537	443.777	436.537	436.538	436.537	436.537	436.537	1137.93		162.974	2684.87
163.639	887.125	475.361	980.63	475.372	475.361	475.361	479.648	475.362	475.362	475.361	984.927		163.685	849.525	436.087	888.564	436.101	436.087	436.087	440.058	436.087	436.088	436.087	436.087	436.087	892.55		162.874	2717.77
163.539	701.475	475.036	772.72	475.039	475.036	475.036	477.272	475.036	475.036	475.036	774.96		163.585	618.05	435.889	711.919	435.893	435.889	435.889	437.996	435.889	435.89	435.889	435.889	435.889	714.031		162.774	2754.2
163.439	573.4	474.894	639.98	474.895	474.894	474.894	476.023	474.894	474.894	474.894	641.11		163.485	517	435.801	594.03	435.802	435.801	435.801	436.882	435.801	435.801	435.801	435.801	435.801	595.113		162.674	2717.77
163.339	567.525	474.76	561.136	474.761	474.76	474.76	475.312	474.76	474.76	474.76	561.687		163.385	494.675	435.737	521.212	435.737	435.737	435.737	436.274	435.737	435.737	435.737	435.737	435.737	521.749		162.574	2757.72
163.239	541.675	474.664	517.364	474.664	474.664	474.664	474.924	474.664	474.664	474.664	517.625		163.285	494.675	435.673	479.268	435.673	435.673	435.673	435.931	435.673	435.673	435.673	435.673	435.673	479.526		162.474	2629.65
163.139	517	474.603	494.566	474.603	474.603	474.603	474.722	474.603	474.603	474.603	494.685		163.185	439.45	435.669	456.687	435.669	435.669	435.669	435.789	435.669	435.669	435.669	435.669	435.669	456.807		162.374	2682.52
163.039	494.675	474.574	483.404	474.574	474.574	474.574	474.627	474.574	474.574	474.574	483.457		163.085	444.15	435.659	445.245	435.659	435.659	435.659	435.713	435.659	435.659	435.659	435.659	435.659	445.299		162.274	2677.82
162.939	508.775	474.525	478.221	474.525	474.525	474.525	474.547	474.525	474.525	474.525	478.244		162.985	419.475	435.642	439.779	435.642	435.642	435.642	435.665	435.642	435.642	435.642	435.642	435.642	439.802		162.174	2673.12
162.839	437.1	474.471	475.935	474.471	474.471	474.471	474.48	474.471	474.471	474.471	475.944		162.885	470	435.604	437.294	435.604	435.604	435.604	435.614	435.604	435.604	435.604	435.604	435.604	437.304		162.074	2690.75
162.739	527.575	474.394	474.943	474.394	474.394	474.394	474.398	474.394	474.394	474.394	474.947		162.785	439.45	435.604	436.257	435.604	435.604	435.604	435.608	435.604	435.604	435.604	435.604	435.604	436.261		161.974	2728.35
162.639	500.55	474.357	474.551	474.357	474.357	474.357	474.358	474.357	474.357	474.357	474.553		162.685	426.525														161.874	2654.32
162.539	466.475	474.345	474.411	474.345	474.345	474.345	474.346	474.345	474.345	474.345	474.411		162.585	395.975														161.774	2648.45
162.439	517	474.284	474.305	474.284	474.284	474.284	474.284	474.284	474.284	474.284	474.305		162.485	434.75														161.674	2767.12
162.339	466.475	474.273	474.279	474.273	474.273	474.273	474.273	474.273	474.273	474.273	474.279		162.385	419.475														161.574	2616.72
162.239	460.6	474.273	474.274	474.273	474.273	474.273	474.273	474.273	474.273	474.273	474.274		162.285	407.725														161.474	2648.45
162.139	440.625												162.185	419.475														161.374	2635.52
162.039	472.35												162.085	410.075														161.274	2588.52
161.939	473.525												161.985	405.375														161.174	2633.17
161.839	455.9												161.885	417.125														161.074	2666.07
161.739	435.925												161.785	444.15														160.974	2637.87
161.639	475.875												161.685	403.025														160.874	2620.25
161.539	437.1												161.585	399.5														160.774	2640.22
161.439	454.725												161.485	401.85														160.674	2619.07
161.339	477.05												161.385	435.925														160.574	2708.37
161.239	466.475												161.285	417.125														160.474	2707.2
161.139	442.975												161.185	407.725														160.374	2589.7
161.039	467.65												161.085	424.175														160.274	2650.8
160.939	471.175												160.985	386.575														160.174	2632
160.839	473.525												160.885	413.6														160.074	2637.87
160.739	441.8												160.785	388.925														159.974	2621.42
160.639	478.225												160.685	410.075														159.874	2628.47
160.539	452.375												160.585	404.2														159.774	2619.07
160.439	477.05												160.485	420.65														159.674	2668.42
160.339	486.45												160.385	403.025														159.574	2628.47
160.239	442.975												160.285	415.95														159.474	2593.22
160.139	439.45												160.185	428.875														159.374	2593.22

## Sheet: Supplementary Fig. 6
	Intensity (a.u.)
qz (Å-1)	0-ION E	2- ION E	5-ION E	10-ION E
0.07121	0.07193	0.06762	0.09699	0.07316
0.08545	0.07039	0.04775	0.06687	0.08057
0.09969	0.07507	0.12025	0.06211	0.06321
0.11393	0.09463	0.10173	0.05803	0.07168
0.12817	0.05137	0.07766	0.08801	0.06799
0.14241	0.03925	0.08785	0.06904	0.07911
0.15665	0.09405	0.09167	0.09162	0.07737
0.17089	0.09489	0.10235	0.11073	0.07881
0.18513	0.05785	0.07558	0.07391	0.08531
0.19937	0.07173	0.06549	0.06232	0.08088
0.2136	0.07793	0.0681	0.09981	0.07954
0.22784	0.0777	0.07782	0.06384	0.08356
0.24208	0.07982	0.09491	0.08969	0.08605
0.25631	0.06996	0.06658	0.08836	0.09828
0.27055	0.08492	0.09891	0.09431	0.07571
0.28478	0.10777	0.08615	0.09702	0.08996
0.29901	12.8296	8.03121	9.0956	6.77456
0.31324	42.5997	31.3576	30.1873	26.721
0.32747	61.8851	48.3831	45.4474	41.9156
0.3417	71.6577	55.912	54.2182	50.7208
0.35593	73.8993	58.0549	58.0914	54.2227
0.37016	71.9093	56.7492	59.1099	54.8998
0.38439	69.6681	55.4807	58.4458	52.7566
0.39861	67.5442	53.8391	57.2811	51.961
0.41284	64.4016	52.2847	56.7033	51.1383
0.42706	61.7649	51.5895	56.0532	49.7228
0.44128	60.104	50.8164	54.6599	49.0647
0.4555	57.8779	49.8518	52.9002	47.1158
0.46972	56.5177	48.7926	51.728	45.8444
0.48394	55.1839	47.4353	50.268	45.1528
0.49815	53.0928	46.1842	48.8441	43.8745
0.51237	50.9054	44.0026	48.1785	43.0076
0.52658	48.6979	42.9345	46.6026	41.9858
0.54079	46.9526	41.1122	44.9642	40.6311
0.555	45.1743	39.6176	44.1877	39.6807
0.56921	43.7496	38.5581	43.0064	38.4125
0.58342	43.0568	37.645	41.6908	37.4507
0.59762	42.0838	36.7008	40.7167	36.2906
0.61183	41.6024	35.9622	39.8502	35.4287
0.62603	41.3471	35.516	39.2585	34.8179
0.64022	40.3153	35.0866	38.2521	33.9526
0.65442	40.0645	34.0442	37.3781	33.5117
0.66862	39.3499	33.5623	36.2986	32.4125
0.68281	38.0562	32.5224	35.2379	31.6639
0.697	37.2559	31.8407	34.3486	30.5466
0.71119	35.8976	30.3702	33.2483	29.7882
0.72538	34.2819	29.3411	32.4265	28.586
0.73956	32.4904	28.1306	30.9758	27.998
0.75374	31.4458	26.8444	30.3107	27.5515
0.76792	29.9078	25.8784	29.3228	26.6095
0.7821	28.7198	25.0601	28.389	26.1312
0.79627	27.1056	24.3311	27.8633	25.8069
0.81045	26.2245	23.6728	27.4607	25.6189
0.82462	25.5282	23.2065	27.3866	25.27
0.83879	25.2908	23.2208	27.6065	25.2894
0.85295	25.0399	23.1969	27.7576	25.5937
0.86711	24.9265	23.0659	28.1314	25.9181
0.88127	25.2003	23.1231	28.4581	26.4675
0.89543	25.4299	23.4627	28.8385	27.067
0.90958	25.5018	23.7587	29.4115	27.3599
0.92374	25.7587	24.0537	29.8438	27.901
0.93788	26.0386	24.2029	30.1438	28.2557
0.95203	26.0185	24.3611	30.7854	28.8139
0.96617	26.2855	24.7484	31.1155	29.281
0.98031	26.261	24.9195	31.5201	29.9662
0.99445	26.1627	24.9557	31.9389	30.4659
1.00859	26.2978	25.1311	32.0709	30.7779
1.02272	26.3349	25.251	32.3385	31.1503
1.03684	26.3921	25.4931	32.9933	31.7906
1.05097	26.1674	25.6804	33.2948	32.2358
1.06509	26.5739	25.6964	33.9594	32.9336
1.07921	26.4726	26.1086	34.2934	33.41
1.09332	26.9026	26.5172	34.9221	34.2895
1.10744	27.2129	26.7059	35.4776	34.9524
1.12154	27.7976	27.0887	36.4226	35.7897
1.13565	28.3117	27.6695	37.0467	36.9823
1.14975	28.8636	28.1388	37.7313	37.6686
1.16385	28.8738	28.1448	38.1894	38.1282
1.17794	29.164	28.5805	38.694	38.7641
1.19203	29.3505	28.8263	38.8841	39.3948
1.20612	29.3602	28.84	39.2202	40.0941
1.22021	29.2635	28.7905	39.1886	39.9366
1.23429	29.5251	28.9762	39.4108	40.4046
1.24836	29.0335	28.844	39.1117	40.373
1.26243	28.9572	28.5032	38.7594	40.4132
1.2765	28.334	28.0193	38.544	40.486
1.29057	28.0105	27.889	38.1403	39.8884
1.30463	27.2964	27.2144	37.6041	39.8009
1.31868	26.6764	26.9495	37.0337	39.4779
1.33274	26.0696	26.1973	36.7248	39.0532
1.34679	25.755	25.9515	36.1255	38.5718
1.36083	25.1768	25.574	35.5287	38.136
1.37487	24.9929	25.1673	35.2645	37.6282
1.38891	24.6011	24.9124	34.8338	37.337
1.40294	24.4118	24.5173	34.4059	36.9095
1.41697	24.0962	24.6801	34.1156	36.5905
1.43099	23.6976	24.4868	33.9335	36.4885
1.44501	23.9489	24.3541	34.0651	36.6447
1.45902	23.7794	24.5492	34.1236	36.3578
1.47303	23.8727	24.5462	34.2487	36.2042
1.48704	24.0593	24.8677	34.7147	36.4886
1.50104	24.3968	25.001	34.7724	36.4544
1.51504	24.7017	25.3332	35.222	36.457
1.52903	25.0587	25.8165	35.7066	36.8198
1.54302	25.6829	26.2697	36.5334	37.4509
1.557	26.4643	26.7288	37.4064	38.0366
1.57098	27.2976	27.2886	37.9033	38.5226
1.58495	27.9974	28.1161	39.1017	38.98
1.59892	28.7965	28.5971	39.9889	39.4661
1.61288	29.9729	29.2453	40.6497	40.3738
1.62684	30.9245	29.7454	41.5832	41.1164
1.64079	31.8587	30.49	42.4312	41.6324
1.65474	32.7644	31.2064	43.0185	42.4801
1.66868	33.7368	31.8494	43.6256	42.8962
1.68262	34.271	32.0785	44.3217	43.5221
1.69656	35.2497	32.7895	44.5198	43.988
1.71048	35.4952	33.069	44.8456	44.3226
1.72441	36.0821	33.213	44.8823	44.7926
1.73832	36.2445	33.42	44.8737	44.6349
1.75224	36.1554	33.3741	44.2874	44.5237
1.76614	36.1296	33.1523	43.7075	44.3291
1.78004	35.7094	32.8499	43.0466	43.6733
1.79394	34.8937	32.0742	41.6435	42.7699
1.80783	33.932	31.1918	40.4032	41.6197
1.82172	32.6881	30.1995	38.9408	40.1889
1.8356	31.5928	29.0847	37.1186	38.8259
1.84947	29.9861	27.7016	35.4071	36.8173
1.86334	28.5764	26.354	33.5108	34.9908
1.8772	27.2189	24.8878	31.5215	32.9511
1.89106	25.3851	23.5696	29.602	30.5335
1.90491	24.0589	22.1401	27.7693	28.7395
1.91876	22.5136	20.796	26.0566	26.8015
1.93259	20.999	19.5968	24.4397	25.1238
1.94643	19.8414	18.3465	22.987	23.5281
1.96026	18.73	17.3438	21.6999	22.1162
1.97408	17.6772	16.4337	20.715	21.2173
1.98789	16.8365	15.7146	19.7946	20.0675
2.0017	16.0877	15.0749	18.877	19.2002
2.01551	15.2602	14.4491	18.0679	18.4953
2.0293	14.7439	13.8995	17.5666	17.8722
2.0431	14.3305	13.3915	16.9628	17.2947
2.05688	13.8227	13.0071	16.4667	16.8053
2.07066	13.4676	12.5905	16.1194	16.3292
2.08443	13.0082	12.2907	15.6996	15.8765
2.0982	12.5723	11.9038	15.2343	15.4882
2.11196	12.5033	11.73	14.8378	15.1932
2.12571	12.0738	11.3936	14.6593	14.8137
2.13946	11.7866	11.1279	14.3735	14.605
2.1532	11.5177	10.8719	14.0339	14.2099
2.16693	11.2746	10.8169	13.7178	13.9865
2.18066	11.0556	10.5191	13.6032	13.6826
2.19438	10.9215	10.3915	13.3174	13.5544
2.20809	10.7382	10.1953	13.2539	13.3775
2.2218	10.5857	10.091	12.979	13.2305
2.2355	10.3708	10.0296	12.8419	12.9716
2.2492	10.27	9.81264	12.6331	12.8023
2.26288	10.069	9.69679	12.4628	12.6602

## Sheet: Supplementary Fig. 10
Transmittance (a.u.)
wavenumber (cm-1)	0-ION E	2- ION E	5-ION E
975.257	102.468	101.737	74.502
976.687	102.462	101.77	74.5501
978.117	102.469	101.806	74.6025
979.547	102.462	101.777	74.5989
980.977	102.378	101.703	74.5226
982.407	102.219	101.632	74.3944
983.837	102.009	101.54	74.2056
985.267	101.759	101.399	73.9436
986.697	101.532	101.221	73.6119
988.127	101.34	101.029	73.2309
989.557	101.116	100.831	72.8507
990.987	100.89	100.624	72.5126
992.417	100.727	100.457	72.2422
993.847	100.603	100.354	72.0691
995.277	100.499	100.291	71.9768
996.707	100.429	100.273	71.9171
998.137	100.418	100.267	71.8846
999.567	100.44	100.2	71.869
1001	100.402	100.117	71.8288
1002.43	100.274	100.075	71.7458
1003.86	100.117	100.025	71.6108
1005.29	99.9584	99.9243	71.4011
1006.72	99.7501	99.7811	71.101
1008.15	99.4923	99.603	70.7294
1009.58	99.3421	99.4239	70.3873
1011.01	99.4484	99.3305	70.2331
1012.44	99.7092	99.3963	70.3528
1013.87	99.9195	99.567	70.6711
1015.3	100.029	99.712	71.0051
1016.73	100.092	99.8072	71.2498
1018.16	100.161	99.8951	71.4293
1019.59	100.247	99.9638	71.5622
1021.02	100.307	100.005	71.6466
1022.45	100.298	100.025	71.7055
1023.88	100.234	100.008	71.7222
1025.31	100.166	99.9625	71.6679
1026.74	100.125	99.9165	71.5815
1028.17	100.105	99.8685	71.4896
1029.6	100.05	99.8232	71.3706
1031.03	99.9026	99.7664	71.2127
1032.46	99.718	99.6613	70.9871
1033.89	99.5722	99.5305	70.677
1035.32	99.4335	99.4008	70.3315
1036.75	99.325	99.2595	69.9947
1038.18	99.32	99.1498	69.7061
1039.61	99.3775	99.1205	69.546
1041.04	99.4648	99.1504	69.5447
1042.47	99.6015	99.2337	69.6701
1043.9	99.7457	99.3606	69.871
1045.33	99.8593	99.4583	70.0848
1046.76	99.9286	99.4939	70.2468
1048.19	99.9396	99.5071	70.3627
1049.62	99.9095	99.5191	70.4625
1051.05	99.8173	99.5118	70.5384
1052.48	99.6497	99.4691	70.5564
1053.91	99.467	99.3932	70.4874
1055.34	99.2946	99.2834	70.3324
1056.77	99.1343	99.146	70.112
1058.2	99.0038	99.002	69.853
1059.63	98.9131	98.8696	69.6049
1061.06	98.936	98.8094	69.4594
1062.49	99.1144	98.8823	69.4473
1063.92	99.3452	99.0464	69.6672
1065.35	99.5636	99.2269	70.0051
1066.78	99.7669	99.3818	70.3733
1068.21	99.9076	99.4873	70.7084
1069.64	100.002	99.5748	70.9857
1071.07	100.112	99.6598	71.2153
1072.5	100.22	99.705	71.4181
1073.93	100.302	99.7327	71.5915
1075.36	100.373	99.7692	71.7244
1076.79	100.434	99.7977	71.8411
1078.22	100.492	99.8364	71.9623
1079.65	100.573	99.8922	72.0596
1081.08	100.658	99.9461	72.1328
1082.51	100.718	99.9946	72.2135
1083.94	100.76	100.024	72.2855
1085.37	100.777	100.043	72.3265
1086.8	100.77	100.069	72.3398
1088.23	100.777	100.073	72.3178
1089.66	100.781	100.04	72.2534
1091.09	100.756	99.9748	72.158
1092.52	100.733	99.9058	72.0498
1093.95	100.707	99.8572	71.9224
1095.38	100.66	99.7937	71.7628
1096.81	100.615	99.7111	71.6029
1098.24	100.564	99.6574	71.4647
1099.67	100.495	99.6136	71.3248

## Sheet: Supplementary Fig. 11
	Absorbance (a.u.)
wavenumber (cm-1)	0-ION E	2- ION E	5-ION E	10-ION E
3000.13	-0.000443197	-0.000443197	-0.000443197	-0.000443197
3001.56	-0.000372017	-0.000372017	-0.000372017	-0.000372017
3002.99	-0.000300182	-0.000300182	-0.000300182	-0.000300182
3004.42	-0.000227691	-0.000227691	-0.000227691	-0.000227691
3005.85	-0.000154545	-0.000154545	-0.000154545	-0.000154545
3007.28	-8.07428e-05	-8.07428e-05	-8.07428e-05	-8.07428e-05
3008.71	-6.28518e-06	-6.28518e-06	-6.28518e-06	-6.28518e-06
3010.14	6.8828e-05	6.8828e-05	6.8828e-05	6.8828e-05
3011.57	0.000144597	0.000144597	0.000144597	0.000144597
3013	0.000221021	0.000221021	0.000221021	0.000221021
3014.43	0.000298101	0.000298101	0.000298101	0.000298101
3015.86	0.000379907	0.000379907	0.000379907	0.000379907
3017.29	0.000449379	0.000449379	0.000449379	0.000449379
3018.72	0.000523368	0.000523368	0.000523368	0.000523368
3020.15	0.000615174	0.000615174	0.000615174	0.000615174
3021.58	0.000713767	0.000713767	0.000713767	0.000713767
3023.01	0.000798567	0.000798567	0.000798567	0.000798567
3024.44	0.000864751	0.000864751	0.000864751	0.000864751
3025.87	0.000918244	0.000918244	0.000918244	0.000918244
3027.3	0.000965949	0.000965949	0.000965949	0.000965949
3028.73	0.00101	0.00101	0.00101	0.00101
3030.16	0.00105	0.00105	0.00105	0.00105
3031.59	0.00107	0.00107	0.00107	0.00107
3033.02	0.00107	0.00107	0.00107	0.00107
3034.45	0.00104	0.00104	0.00104	0.00104
3035.88	0.001	0.001	0.001	0.001
3037.31	0.000957824	0.000957824	0.000957824	0.000957824
3038.74	0.000906206	0.000906206	0.000906206	0.000906206
3040.17	0.000844606	0.000844606	0.000844606	0.000844606
3041.6	0.000771352	0.000771352	0.000771352	0.000771352
3043.03	0.000695597	0.000695597	0.000695597	0.000695597
3044.46	0.000620369	0.000620369	0.000620369	0.000620369
3045.89	0.000545206	0.000545206	0.000545206	0.000545206
3047.32	0.000480153	0.000480153	0.000480153	0.000480153
3048.75	0.000420731	0.000420731	0.000420731	0.000420731
3050.18	0.000341424	0.000341424	0.000341424	0.000341424
3051.61	0.000258571	0.000258571	0.000258571	0.000258571
3053.04	0.000186102	0.000186102	0.000186102	0.000186102
3054.47	0.000112679	0.000112679	0.000112679	0.000112679
3055.9	4.19731e-05	4.19731e-05	4.19731e-05	4.19731e-05
3057.33	-2.31e-05	-2.31e-05	-2.31e-05	-2.31e-05
3058.76	-8.1251e-05	-8.1251e-05	-8.1251e-05	-8.1251e-05
3060.19	-0.000130691	-0.000130691	-0.000130691	-0.000130691
3061.62	-0.00017886	-0.00017886	-0.00017886	-0.00017886
3063.05	-0.000216523	-0.000216523	-0.000216523	-0.000216523
3064.48	-0.000241808	-0.000241808	-0.000241808	-0.000241808
3065.91	-0.000272481	-0.000272481	-0.000272481	-0.000272481
3067.34	-0.000310084	-0.000310084	-0.000310084	-0.000310084
3068.77	-0.000354362	-0.000354362	-0.000354362	-0.000354362
3070.2	-0.000396601	-0.000396601	-0.000396601	-0.000396601
3071.63	-0.000421374	-0.000421374	-0.000421374	-0.000421374
3073.06	-0.000443949	-0.000443949	-0.000443949	-0.000443949
3074.49	-0.000467074	-0.000467074	-0.000467074	-0.000467074
3075.92	-0.000481105	-0.000481105	-0.000481105	-0.000481105
3077.35	-0.000494783	-0.000494783	-0.000494783	-0.000494783
3078.78	-0.000508595	-0.000508595	-0.000508595	-0.000508595
3080.21	-0.000505864	-0.000505864	-0.000505864	-0.000505864
3081.64	-0.000490013	-0.000490013	-0.000490013	-0.000490013
3083.07	-0.000451932	-0.000451932	-0.000451932	-0.000451932
3084.5	-0.000389488	-0.000389488	-0.000389488	-0.000389488
3085.93	-0.000311506	-0.000311506	-0.000311506	-0.000311506
3087.36	-0.000222721	-0.000222721	-0.000222721	-0.000222721
3088.79	-0.000133194	-0.000133194	-0.000133194	-0.000133194
3090.22	-3.97586e-05	-3.97586e-05	-3.97586e-05	-3.97586e-05
3091.65	6.41421e-05	6.41421e-05	6.41421e-05	6.41421e-05
3093.08	0.000175531	0.000175531	0.000175531	0.000175531
3094.51	0.000299153	0.000299153	0.000299153	0.000299153
3095.94	0.000427921	0.000427921	0.000427921	0.000427921
3097.37	0.000556482	0.000556482	0.000556482	0.000556482
3098.8	0.000692121	0.000692121	0.000692121	0.000692121
3100.23	0.000817154	0.000817154	0.000817154	0.000817154
3101.66	0.000926556	0.000926556	0.000926556	0.000926556
3103.09	0.00104	0.00104	0.00104	0.00104
3104.52	0.00113	0.00113	0.00113	0.00113
3105.95	0.00123	0.00123	0.00123	0.00123
3107.38	0.00133	0.00133	0.00133	0.00133
3108.81	0.00143	0.00143	0.00143	0.00143
3110.24	0.00154	0.00154	0.00154	0.00154
3111.67	0.00165	0.00165	0.00165	0.00165
3113.1	0.00175	0.00175	0.00175	0.00175
3114.53	0.00183	0.00183	0.00183	0.00183
3115.96	0.00188	0.00188	0.00188	0.00188
3117.39	0.0019	0.0019	0.0019	0.0019
3118.82	0.0019	0.0019	0.0019	0.0019
3120.25	0.00188	0.00188	0.00188	0.00188
3121.68	0.00185	0.00185	0.00185	0.00185
3123.11	0.0018	0.0018	0.0018	0.0018
3124.54	0.00172	0.00172	0.00172	0.00172
3125.97	0.00161	0.00161	0.00161	0.00161
3127.4	0.00149	0.00149	0.00149	0.00149
3128.83	0.00134	0.00134	0.00134	0.00134
3130.26	0.00118	0.00118	0.00118	0.00118
3131.69	0.00103	0.00103	0.00103	0.00103
3133.12	0.000892101	0.000892101	0.000892101	0.000892101
3134.55	0.000775268	0.000775268	0.000775268	0.000775268
3135.98	0.000674058	0.000674058	0.000674058	0.000674058
3137.41	0.000589046	0.000589046	0.000589046	0.000589046
3138.84	0.000533217	0.000533217	0.000533217	0.000533217
3140.27	0.000504766	0.000504766	0.000504766	0.000504766
3141.7	0.000485312	0.000485312	0.000485312	0.000485312
3143.13	0.000463172	0.000463172	0.000463172	0.000463172
3144.56	0.000439743	0.000439743	0.000439743	0.000439743
3145.99	0.000413441	0.000413441	0.000413441	0.000413441
3147.42	0.000383073	0.000383073	0.000383073	0.000383073
3148.85	0.000361039	0.000361039	0.000361039	0.000361039
3150.28	0.000353472	0.000353472	0.000353472	0.000353472
3151.71	0.000348273	0.000348273	0.000348273	0.000348273
3153.14	0.0003278	0.0003278	0.0003278	0.0003278
3154.57	0.000286139	0.000286139	0.000286139	0.000286139
3156	0.000238901	0.000238901	0.000238901	0.000238901
3157.43	0.000200911	0.000200911	0.000200911	0.000200911
3158.86	0.0001721	0.0001721	0.0001721	0.0001721
3160.29	0.00015477	0.00015477	0.00015477	0.00015477
3161.72	0.000149786	0.000149786	0.000149786	0.000149786
3163.15	0.000148447	0.000148447	0.000148447	0.000148447
3164.58	0.000149949	0.000149949	0.000149949	0.000149949
3166.01	0.000165326	0.000165326	0.000165326	0.000165326
3167.44	0.00019773	0.00019773	0.00019773	0.00019773
3168.87	0.000232725	0.000232725	0.000232725	0.000232725
3170.3	0.000254524	0.000254524	0.000254524	0.000254524
3171.73	0.00026769	0.00026769	0.00026769	0.00026769
3173.16	0.000293993	0.000293993	0.000293993	0.000293993
3174.59	0.000337949	0.000337949	0.000337949	0.000337949
3176.02	0.000381138	0.000381138	0.000381138	0.000381138
3177.45	0.000431512	0.000431512	0.000431512	0.000431512
3178.88	0.000507686	0.000507686	0.000507686	0.000507686
3180.31	0.000584378	0.000584378	0.000584378	0.000584378
3181.74	0.000634892	0.000634892	0.000634892	0.000634892
3183.17	0.000661466	0.000661466	0.000661466	0.000661466
3184.6	0.000666076	0.000666076	0.000666076	0.000666076
3186.03	0.000655444	0.000655444	0.000655444	0.000655444
3187.46	0.000639182	0.000639182	0.000639182	0.000639182
3188.89	0.000605942	0.000605942	0.000605942	0.000605942
3190.32	0.000549261	0.000549261	0.000549261	0.000549261
3191.75	0.000476725	0.000476725	0.000476725	0.000476725
3193.18	0.000393942	0.000393942	0.000393942	0.000393942
3194.61	0.00029743	0.00029743	0.00029743	0.00029743
3196.04	0.000182191	0.000182191	0.000182191	0.000182191
3197.47	6.59774e-05	6.59774e-05	6.59774e-05	6.59774e-05
3198.9	-3.84999e-05	-3.84999e-05	-3.84999e-05	-3.84999e-05
3200.33	-0.000134008	-0.000134008	-0.000134008	-0.000134008
3201.76	-0.000203267	-0.000203267	-0.000203267	-0.000203267
3203.19	-0.000247576	-0.000247576	-0.000247576	-0.000247576
3204.62	-0.000282907	-0.000282907	-0.000282907	-0.000282907
3206.05	-0.000281702	-0.000281702	-0.000281702	-0.000281702
3207.48	-0.000232781	-0.000232781	-0.000232781	-0.000232781
3208.91	-0.000164604	-0.000164604	-0.000164604	-0.000164604
3210.34	-8.87476e-05	-8.87476e-05	-8.87476e-05	-8.87476e-05
3211.77	-1.44931e-05	-1.44931e-05	-1.44931e-05	-1.44931e-05
3213.2	6.12618e-05	6.12618e-05	6.12618e-05	6.12618e-05
3214.63	0.000158385	0.000158385	0.000158385	0.000158385
3216.06	0.000270918	0.000270918	0.000270918	0.000270918
3217.49	0.000378418	0.000378418	0.000378418	0.000378418
3218.92	0.000483787	0.000483787	0.000483787	0.000483787
3220.35	0.000598441	0.000598441	0.000598441	0.000598441
3221.78	0.000709514	0.000709514	0.000709514	0.000709514
3223.21	0.000798737	0.000798737	0.000798737	0.000798737
3224.64	0.000896819	0.000896819	0.000896819	0.000896819
3226.07	0.00103	0.00103	0.00103	0.00103
3227.5	0.00117	0.00117	0.00117	0.00117
3228.93	0.0013	0.0013	0.0013	0.0013
3230.36	0.00144	0.00144	0.00144	0.00144
3231.79	0.00158	0.00158	0.00158	0.00158
3233.22	0.00174	0.00174	0.00174	0.00174
3234.65	0.00191	0.00191	0.00191	0.00191
3236.08	0.00206	0.00206	0.00206	0.00206
3237.51	0.00221	0.00221	0.00221	0.00221
3238.94	0.00235	0.00235	0.00235	0.00235
3240.37	0.00249	0.00249	0.00249	0.00249
3241.8	0.00265	0.00265	0.00265	0.00265
3243.23	0.0028	0.0028	0.0028	0.0028
3244.66	0.00295	0.00295	0.00295	0.00295
3246.09	0.00307	0.00307	0.00307	0.00307
3247.52	0.00319	0.00319	0.00319	0.00319
3248.95	0.00331	0.00331	0.00331	0.00331
3250.38	0.00343	0.00343	0.00343	0.00343
3251.81	0.00355	0.00355	0.00355	0.00355
3253.24	0.00371	0.00371	0.00371	0.00371
3254.67	0.00388	0.00388	0.00388	0.00388
3256.1	0.00405	0.00405	0.00405	0.00405
3257.53	0.00421	0.00421	0.00421	0.00421
3258.96	0.00437	0.00437	0.00437	0.00437
3260.39	0.00455	0.00455	0.00455	0.00455
3261.82	0.0047	0.0047	0.0047	0.0047
3263.25	0.00484	0.00484	0.00484	0.00484
3264.68	0.00498	0.00498	0.00498	0.00498
3266.11	0.00514	0.00514	0.00514	0.00514
3267.54	0.0053	0.0053	0.0053	0.0053
3268.97	0.00546	0.00546	0.00546	0.00546
3270.4	0.00562	0.00562	0.00562	0.00562
3271.83	0.00575	0.00575	0.00575	0.00575
3273.26	0.00588	0.00588	0.00588	0.00588
3274.69	0.006	0.006	0.006	0.006
3276.12	0.00614	0.00614	0.00614	0.00614
3277.55	0.00629	0.00629	0.00629	0.00629
3278.98	0.00644	0.00644	0.00644	0.00644
3280.41	0.00661	0.00661	0.00661	0.00661
3281.84	0.00678	0.00678	0.00678	0.00678
3283.27	0.00695	0.00695	0.00695	0.00695
3284.7	0.00711	0.00711	0.00711	0.00711
3286.13	0.00727	0.00727	0.00727	0.00727
3287.56	0.00743	0.00743	0.00743	0.00743
3288.99	0.0076	0.0076	0.0076	0.0076
3290.42	0.00776	0.00776	0.00776	0.00776
3291.85	0.00793	0.00793	0.00793	0.00793
3293.28	0.0081	0.0081	0.0081	0.0081
3294.71	0.00826	0.00826	0.00826	0.00826
3296.14	0.0084	0.0084	0.0084	0.0084
3297.57	0.00853	0.00853	0.00853	0.00853
3299	0.00865	0.00865	0.00865	0.00865
3300.43	0.00877	0.00877	0.00877	0.00877
3301.86	0.0089	0.0089	0.0089	0.0089
3303.29	0.00904	0.00904	0.00904	0.00904
3304.72	0.0092	0.0092	0.0092	0.0092
3306.15	0.00936	0.00936	0.00936	0.00936
3307.58	0.00951	0.00951	0.00951	0.00951
3309.01	0.00964	0.00964	0.00964	0.00964
3310.44	0.00975	0.00975	0.00975	0.00975
3311.87	0.00985	0.00985	0.00985	0.00985
3313.3	0.00994	0.00994	0.00994	0.00994
3314.73	0.01003	0.01003	0.01003	0.01003
3316.16	0.01011	0.01011	0.01011	0.01011
3317.59	0.01019	0.01019	0.01019	0.01019
3319.02	0.01024	0.01024	0.01024	0.01024
3320.45	0.01025	0.01025	0.01025	0.01025
3321.88	0.01025	0.01025	0.01025	0.01025
3323.31	0.01021	0.01021	0.01021	0.01021
3324.74	0.01016	0.01016	0.01016	0.01016
3326.17	0.0101	0.0101	0.0101	0.0101
3327.6	0.01001	0.01001	0.01001	0.01001
3329.03	0.0099	0.0099	0.0099	0.0099
3330.46	0.00978	0.00978	0.00978	0.00978
3331.89	0.00963	0.00963	0.00963	0.00963
3333.32	0.00945	0.00945	0.00945	0.00945
3334.75	0.00922	0.00922	0.00922	0.00922
3336.18	0.00895	0.00895	0.00895	0.00895
3337.61	0.00863	0.00863	0.00863	0.00863
3339.04	0.00827	0.00827	0.00827	0.00827
3340.47	0.00789	0.00789	0.00789	0.00789
3341.9	0.00752	0.00752	0.00752	0.00752
3343.33	0.00715	0.00715	0.00715	0.00715
3344.76	0.00679	0.00679	0.00679	0.00679
3346.19	0.00641	0.00641	0.00641	0.00641
3347.62	0.00601	0.00601	0.00601	0.00601
3349.05	0.00563	0.00563	0.00563	0.00563
3350.48	0.00527	0.00527	0.00527	0.00527
3351.91	0.00491	0.00491	0.00491	0.00491
3353.34	0.00455	0.00455	0.00455	0.00455
3354.77	0.0042	0.0042	0.0042	0.0042
3356.2	0.00386	0.00386	0.00386	0.00386
3357.63	0.00351	0.00351	0.00351	0.00351
3359.06	0.00316	0.00316	0.00316	0.00316
3360.49	0.00282	0.00282	0.00282	0.00282
3361.92	0.00249	0.00249	0.00249	0.00249
3363.35	0.00218	0.00218	0.00218	0.00218
3364.78	0.00188	0.00188	0.00188	0.00188
3366.21	0.0016	0.0016	0.0016	0.0016
3367.64	0.00134	0.00134	0.00134	0.00134
3369.07	0.00111	0.00111	0.00111	0.00111
3370.5	0.000916932	0.000916932	0.000916932	0.000916932
3371.93	0.000754904	0.000754904	0.000754904	0.000754904
3373.36	0.000612498	0.000612498	0.000612498	0.000612498
3374.79	0.000473933	0.000473933	0.000473933	0.000473933
3376.22	0.000351481	0.000351481	0.000351481	0.000351481
3377.65	0.000238861	0.000238861	0.000238861	0.000238861
3379.08	0.000118597	0.000118597	0.000118597	0.000118597
3380.51	1.00764e-05	1.00764e-05	1.00764e-05	1.00764e-05
3381.94	-7.04253e-05	-7.04253e-05	-7.04253e-05	-7.04253e-05
3383.37	-0.000123921	-0.000123921	-0.000123921	-0.000123921
3384.8	-0.000154981	-0.000154981	-0.000154981	-0.000154981
3386.23	-0.000176818	-0.000176818	-0.000176818	-0.000176818
3387.66	-0.000188342	-0.000188342	-0.000188342	-0.000188342
3389.09	-0.00018224	-0.00018224	-0.00018224	-0.00018224
3390.52	-0.000159353	-0.000159353	-0.000159353	-0.000159353
3391.95	-0.000117944	-0.000117944	-0.000117944	-0.000117944
3393.38	-6.62552e-05	-6.62552e-05	-6.62552e-05	-6.62552e-05
3394.81	-7.43985e-06	-7.43985e-06	-7.43985e-06	-7.43985e-06
3396.24	6.37216e-05	6.37216e-05	6.37216e-05	6.37216e-05
3397.67	0.000137135	0.000137135	0.000137135	0.000137135
3399.1	0.000202966	0.000202966	0.000202966	0.000202966
3400.53	0.000265846	0.000265846	0.000265846	0.000265846
3401.96	0.000316328	0.000316328	0.000316328	0.000316328
3403.39	0.000353014	0.000353014	0.000353014	0.000353014
3404.82	0.000379805	0.000379805	0.000379805	0.000379805
3406.25	0.000385893	0.000385893	0.000385893	0.000385893
3407.68	0.000389399	0.000389399	0.000389399	0.000389399
3409.11	0.000425809	0.000425809	0.000425809	0.000425809
3410.54	0.000496713	0.000496713	0.000496713	0.000496713
3411.97	0.00057865	0.00057865	0.00057865	0.00057865
3413.4	0.000657719	0.000657719	0.000657719	0.000657719
3414.83	0.000724992	0.000724992	0.000724992	0.000724992
3416.26	0.000763572	0.000763572	0.000763572	0.000763572
3417.69	0.00077575	0.00077575	0.00077575	0.00077575
3419.12	0.000777962	0.000777962	0.000777962	0.000777962
3420.55	0.000769785	0.000769785	0.000769785	0.000769785
3421.98	0.000750666	0.000750666	0.000750666	0.000750666
3423.41	0.000716551	0.000716551	0.000716551	0.000716551
3424.84	0.000657382	0.000657382	0.000657382	0.000657382
3426.27	0.000581091	0.000581091	0.000581091	0.000581091
3427.7	0.000482811	0.000482811	0.000482811	0.000482811
3429.13	0.000374136	0.000374136	0.000374136	0.000374136
3430.56	0.000286359	0.000286359	0.000286359	0.000286359
3431.99	0.000198474	0.000198474	0.000198474	0.000198474
3433.42	8.96088e-05	8.96088e-05	8.96088e-05	8.96088e-05
3434.85	9.81939e-06	9.81939e-06	9.81939e-06	9.81939e-06
3436.28	-1.56059e-05	-1.56059e-05	-1.56059e-05	-1.56059e-05
3437.71	-9.66048e-06	-9.66048e-06	-9.66048e-06	-9.66048e-06
3439.14	1.04352e-05	1.04352e-05	1.04352e-05	1.04352e-05
3440.57	2.82337e-05	2.82337e-05	2.82337e-05	2.82337e-05
3442	3.74949e-05	3.74949e-05	3.74949e-05	3.74949e-05
3443.43	4.30521e-05	4.30521e-05	4.30521e-05	4.30521e-05
3444.86	4.46909e-05	4.46909e-05	4.46909e-05	4.46909e-05
3446.29	4.7213e-05	4.7213e-05	4.7213e-05	4.7213e-05
3447.72	4.88664e-05	4.88664e-05	4.88664e-05	4.88664e-05
3449.15	4.7799e-05	4.7799e-05	4.7799e-05	4.7799e-05
3450.58	4.8505e-05	4.8505e-05	4.8505e-05	4.8505e-05
3452.01	3.84662e-05	3.84662e-05	3.84662e-05	3.84662e-05
3453.44	1.76439e-05	1.76439e-05	1.76439e-05	1.76439e-05
3454.87	1.50465e-06	1.50465e-06	1.50465e-06	1.50465e-06
3456.3	-1.39976e-05	-1.39976e-05	-1.39976e-05	-1.39976e-05
3457.73	-1.9611e-05	-1.9611e-05	-1.9611e-05	-1.9611e-05
3459.16	-1.24327e-05	-1.24327e-05	-1.24327e-05	-1.24327e-05
3460.59	-2.48054e-05	-2.48054e-05	-2.48054e-05	-2.48054e-05
3462.02	-4.08743e-05	-4.08743e-05	-4.08743e-05	-4.08743e-05
3463.45	-1.68644e-05	-1.68644e-05	-1.68644e-05	-1.68644e-05
3464.88	1.5714e-05	1.5714e-05	1.5714e-05	1.5714e-05
3466.31	9.98156e-06	9.98156e-06	9.98156e-06	9.98156e-06
3467.74	-2.33181e-05	-2.33181e-05	-2.33181e-05	-2.33181e-05
3469.17	-4.81555e-05	-4.81555e-05	-4.81555e-05	-4.81555e-05
3470.6	-4.12918e-05	-4.12918e-05	-4.12918e-05	-4.12918e-05
3472.03	-1.87543e-05	-1.87543e-05	-1.87543e-05	-1.87543e-05
3473.46	-1.36566e-05	-1.36566e-05	-1.36566e-05	-1.36566e-05
3474.89	-1.01771e-05	-1.01771e-05	-1.01771e-05	-1.01771e-05
3476.32	2.51023e-05	2.51023e-05	2.51023e-05	2.51023e-05
3477.75	8.12801e-05	8.12801e-05	8.12801e-05	8.12801e-05
3479.18	0.000131899	0.000131899	0.000131899	0.000131899
3480.61	0.000161717	0.000161717	0.000161717	0.000161717
3482.04	0.000174188	0.000174188	0.000174188	0.000174188
3483.47	0.000202772	0.000202772	0.000202772	0.000202772
3484.9	0.00025949	0.00025949	0.00025949	0.00025949
3486.33	0.000307411	0.000307411	0.000307411	0.000307411
3487.76	0.000308903	0.000308903	0.000308903	0.000308903
3489.19	0.000301074	0.000301074	0.000301074	0.000301074
3490.62	0.000283922	0.000283922	0.000283922	0.000283922
3492.05	0.00025745	0.00025745	0.00025745	0.00025745
3493.48	0.000221655	0.000221655	0.000221655	0.000221655
3494.91	0.000176538	0.000176538	0.000176538	0.000176538
3496.34	0.0001221	0.0001221	0.0001221	0.0001221
3497.77	5.83402e-05	5.83402e-05	5.83402e-05	5.83402e-05
3499.2	-1.47416e-05	-1.47416e-05	-1.47416e-05	-1.47416e-05
3500.63	-9.71452e-05	-9.71452e-05	-9.71452e-05	-9.71452e-05

## Sheet: S Fig. 15 and S Table 2
Time (min)	Chromatogram RI (mV)
0	-0.007
0.00167	-0.007
0.00333	0.015
0.005	0.042
0.00667	0.058
0.00833	0.046
0.01	0.027
0.01167	0.007
0.01333	-0.007
0.015	-0.007
0.01667	0
0.01833	0.012
0.02	0.031
0.02167	0.055
0.02333	0.079
0.025	0.106
0.02667	0.117
0.02833	0.106
0.03	0.07
0.03167	0.031
0.03333	0
0.035	-0.022
0.03667	-0.03
0.03833	-0.03
0.04	-0.019
0.04167	-0.003
0.04333	0.019
0.045	0.042
0.04667	0.073
0.04833	0.081
0.05	0.061
0.05167	0.022
0.05333	-0.016
0.055	-0.047
0.05667	-0.071
0.05833	-0.078
0.06	-0.071
0.06167	-0.055
0.06333	-0.04
0.065	-0.021
0.06667	0.005
0.06833	0.032
0.07	0.036
0.07167	0.013
0.07333	-0.026
0.075	-0.064
0.07667	-0.096
0.07833	-0.111
0.08	-0.119
0.08167	-0.111
0.08333	-0.096
0.085	-0.077
0.08667	-0.05
0.08833	-0.026
0.09	-0.007
0.09167	-0.011
0.09333	-0.046
0.095	-0.08
0.09667	-0.111
0.09833	-0.135
0.1	-0.154
0.10167	-0.154
0.10333	-0.146
0.105	-0.131
0.10667	-0.108
0.10833	-0.08
0.11	-0.053
0.11167	-0.038
0.11333	-0.049
0.115	-0.08
0.11667	-0.119
0.11833	-0.146
0.12	-0.161
0.12167	-0.169
0.12333	-0.166
0.125	-0.154
0.12667	-0.13
0.12833	-0.103
0.13	-0.072
0.13167	-0.044
0.13333	-0.033
0.135	-0.048
0.13667	-0.08
0.13833	-0.115
0.14	-0.142
0.14167	-0.162
0.14333	-0.17
0.145	-0.166
0.14667	-0.15
0.14833	-0.131
0.15	-0.104
0.15167	-0.076
0.15333	-0.053
0.155	-0.045
0.15667	-0.064
0.15833	-0.096
0.16	-0.127
0.16167	-0.15
0.16333	-0.158
0.165	-0.162
0.16667	-0.154
0.16833	-0.138
0.17	-0.118
0.17167	-0.091
0.17333	-0.06
0.175	-0.04
0.17667	-0.043
0.17833	-0.078
0.18	-0.116
0.18167	-0.147
0.18333	-0.175
0.185	-0.19
0.18667	-0.19
0.18833	-0.179
0.19	-0.159
0.19167	-0.136
0.19333	-0.105
0.195	-0.078
0.19667	-0.062
0.19833	-0.07
0.2	-0.101
0.20167	-0.132
0.20333	-0.163
0.205	-0.183
0.20667	-0.183
0.20833	-0.175
0.21	-0.16
0.21167	-0.14
0.21333	-0.117
0.215	-0.086
0.21667	-0.063
0.21833	-0.051
0.22	-0.071
0.22167	-0.11
0.22333	-0.145
0.225	-0.176
0.22667	-0.191
0.22833	-0.191
0.23	-0.187
0.23167	-0.179
0.23333	-0.159
0.235	-0.132
0.23667	-0.104
0.23833	-0.081
0.24	-0.085
0.24167	-0.104
0.24333	-0.135
0.245	-0.17
0.24667	-0.193
0.24833	-0.201
0.25	-0.202
0.25167	-0.19
0.25333	-0.175
0.255	-0.159
0.25667	-0.128
0.25833	-0.101
0.26	-0.082
0.26167	-0.09
0.26333	-0.118
0.265	-0.157
0.26667	-0.188
0.26833	-0.211
0.27	-0.223
0.27167	-0.219
0.27333	-0.207
0.275	-0.191
0.27667	-0.163
0.27833	-0.14
0.28	-0.116
0.28167	-0.104
0.28333	-0.12
0.285	-0.155
0.28667	-0.19
0.28833	-0.218
0.29	-0.237
0.29167	-0.241
0.29333	-0.234
0.295	-0.218
0.29667	-0.199
0.29833	-0.176
0.3	-0.148
0.30167	-0.125
0.30333	-0.121
0.305	-0.144
0.30667	-0.179
0.30833	-0.21
0.31	-0.237
0.31167	-0.249
0.31333	-0.253
0.315	-0.249
0.31667	-0.233
0.31833	-0.214
0.32	-0.187
0.32167	-0.156
0.32333	-0.132
0.325	-0.132
0.32667	-0.159
0.32833	-0.191
0.33	-0.222
0.33167	-0.245
0.33333	-0.257
0.335	-0.257
0.33667	-0.253
0.33833	-0.237
0.34	-0.214
0.34167	-0.186
0.34333	-0.167
0.345	-0.151
0.34667	-0.155
0.34833	-0.186
0.35	-0.217
0.35167	-0.248
0.35333	-0.267
0.355	-0.275
0.35667	-0.267
0.35833	-0.255
0.36	-0.236
0.36167	-0.212
0.36333	-0.185
0.365	-0.157
0.36667	-0.145
0.36833	-0.161
0.37	-0.192
0.37167	-0.224
0.37333	-0.247
0.375	-0.267
0.37667	-0.275
0.37833	-0.267
0.38	-0.252
0.38167	-0.233
0.38333	-0.206
0.385	-0.175
0.38667	-0.152
0.38833	-0.148
0.39	-0.168
0.39167	-0.199
0.39333	-0.238
0.395	-0.261
0.39667	-0.277
0.39833	-0.277
0.4	-0.265
0.40167	-0.249
0.40333	-0.226
0.405	-0.198
0.40667	-0.171
0.40833	-0.147
0.41	-0.155
0.41167	-0.182
0.41333	-0.214
0.415	-0.241
0.41667	-0.257
0.41833	-0.268
0.42	-0.268
0.42167	-0.264
0.42333	-0.245
0.425	-0.226
0.42667	-0.198
0.42833	-0.167
0.43	-0.151
0.43167	-0.159
0.43333	-0.187
0.435	-0.222
0.43667	-0.253
0.43833	-0.277
0.44	-0.284
0.44167	-0.276
0.44333	-0.265
0.445	-0.241
0.44667	-0.222
0.44833	-0.198
0.45	-0.175
0.45167	-0.167
0.45333	-0.175
0.455	-0.206
0.45667	-0.237
0.45833	-0.265
0.46	-0.28
0.46167	-0.28
0.46333	-0.276
0.465	-0.26
0.46667	-0.24
0.46833	-0.217
0.47	-0.194
0.47167	-0.175
0.47333	-0.171
0.475	-0.195
0.47667	-0.226
0.47833	-0.253
0.48	-0.277
0.48167	-0.284
0.48333	-0.288
0.485	-0.285
0.48667	-0.269
0.48833	-0.242
0.49	-0.219
0.49167	-0.188
0.49333	-0.169
0.495	-0.173
0.49667	-0.2
0.49833	-0.231
0.5	-0.262
0.50167	-0.286
0.50333	-0.297
0.505	-0.293
0.50667	-0.285
0.50833	-0.266
0.51	-0.243
0.51167	-0.211
0.51333	-0.188
0.515	-0.173
0.51667	-0.184
0.51833	-0.215
0.52	-0.246
0.52167	-0.278
0.52333	-0.289
0.525	-0.301
0.52667	-0.297
0.52833	-0.286
0.53	-0.263
0.53167	-0.24
0.53333	-0.205
0.535	-0.182
0.53667	-0.174
0.53833	-0.194
0.54	-0.225
0.54167	-0.252
0.54333	-0.275
0.545	-0.287
0.54667	-0.287
0.54833	-0.279
0.55	-0.267
0.55167	-0.248
0.55333	-0.228
0.555	-0.201
0.55667	-0.177
0.55833	-0.177
0.56	-0.197
0.56167	-0.232
0.56333	-0.263
0.565	-0.282
0.56667	-0.294
0.56833	-0.294
0.57	-0.286
0.57167	-0.263
0.57333	-0.24
0.575	-0.216
0.57667	-0.184
0.57833	-0.168
0.58	-0.176
0.58167	-0.203
0.58333	-0.235
0.585	-0.262
0.58667	-0.285
0.58833	-0.297
0.59	-0.293
0.59167	-0.281
0.59333	-0.265
0.595	-0.238
0.59667	-0.21
0.59833	-0.18
0.6	-0.164
0.60167	-0.176
0.60333	-0.211
0.605	-0.246
0.60667	-0.273
0.60833	-0.289
0.61	-0.288
0.61167	-0.284
0.61333	-0.273
0.615	-0.253
0.61667	-0.226
0.61833	-0.199
0.62	-0.171
0.62167	-0.167
0.62333	-0.187
0.625	-0.221
0.62667	-0.252
0.62833	-0.28
0.63	-0.291
0.63167	-0.295
0.63333	-0.287
0.635	-0.272
0.63667	-0.248
0.63833	-0.225
0.64	-0.19
0.64167	-0.17
0.64333	-0.17
0.645	-0.193
0.64667	-0.224
0.64833	-0.256
0.65	-0.279
0.65167	-0.291
0.65333	-0.291
0.655	-0.283
0.65667	-0.268
0.65833	-0.241
0.66	-0.214
0.66167	-0.183
0.66333	-0.168
0.665	-0.172
0.66667	-0.199
0.66833	-0.234
0.67	-0.269
0.67167	-0.292
0.67333	-0.304
0.675	-0.3
0.67667	-0.285
0.67833	-0.269
0.68	-0.242
0.68167	-0.214
0.68333	-0.187
0.685	-0.175
0.68667	-0.194
0.68833	-0.229
0.69	-0.268
0.69167	-0.291
0.69333	-0.303
0.695	-0.306
0.69667	-0.299
0.69833	-0.283
0.7	-0.26
0.70167	-0.236
0.70333	-0.201
0.705	-0.178
0.70667	-0.175
0.70833	-0.198
0.71	-0.226
0.71167	-0.258
0.71333	-0.277
0.715	-0.285
0.71667	-0.289
0.71833	-0.285
0.72	-0.266
0.72167	-0.243
0.72333	-0.216
0.725	-0.189
0.72667	-0.169
0.72833	-0.173
0.73	-0.201
0.73167	-0.231
0.73333	-0.262
0.735	-0.286
0.73667	-0.297
0.73833	-0.297
0.74	-0.281
0.74167	-0.265
0.74333	-0.242
0.745	-0.214
0.74667	-0.183
0.74833	-0.171
0.75	-0.175
0.75167	-0.202
0.75333	-0.234
0.755	-0.261
0.75667	-0.28
0.75833	-0.292
0.76	-0.288
0.76167	-0.276
0.76333	-0.257
0.765	-0.233
0.76667	-0.21
0.76833	-0.183
0.77	-0.175
0.77167	-0.187
0.77333	-0.218
0.775	-0.249
0.77667	-0.276
0.77833	-0.291
0.78	-0.291
0.78167	-0.287
0.78333	-0.272
0.785	-0.245
0.78667	-0.218
0.78833	-0.195
0.79	-0.171
0.79167	-0.164
0.79333	-0.191
0.795	-0.223
0.79667	-0.254
0.79833	-0.273
0.8	-0.285
0.80167	-0.285
0.80333	-0.277
0.805	-0.265
0.80667	-0.242
0.80833	-0.222
0.81	-0.194
0.81167	-0.175
0.81333	-0.178
0.815	-0.198
0.81667	-0.233
0.81833	-0.26
0.82	-0.279
0.82167	-0.291
0.82333	-0.287
0.825	-0.279
0.82667	-0.263
0.82833	-0.244
0.83	-0.217
0.83167	-0.189
0.83333	-0.174
0.835	-0.186
0.83667	-0.213
0.83833	-0.248
0.84	-0.271
0.84167	-0.291
0.84333	-0.295
0.845	-0.283
0.84667	-0.271
0.84833	-0.252
0.85	-0.229
0.85167	-0.198
0.85333	-0.174
0.855	-0.167
0.85667	-0.182
0.85833	-0.213
0.86	-0.249
0.86167	-0.272
0.86333	-0.284
0.865	-0.283
0.86667	-0.276
0.86833	-0.256
0.87	-0.237
0.87167	-0.21
0.87333	-0.179
0.875	-0.163
0.87667	-0.167
0.87833	-0.19
0.88	-0.225
0.88167	-0.252
0.88333	-0.276
0.885	-0.287
0.88667	-0.287
0.88833	-0.275
0.89	-0.26
0.89167	-0.236
0.89333	-0.209
0.895	-0.178
0.89667	-0.159
0.89833	-0.163
0.9	-0.191
0.90167	-0.222
0.90333	-0.253
0.905	-0.272
0.90667	-0.28
0.90833	-0.276
0.91	-0.264
0.91167	-0.253
0.91333	-0.229
0.915	-0.198
0.91667	-0.17
0.91833	-0.158
0.92	-0.173
0.92167	-0.204
0.92333	-0.236
0.925	-0.262
0.92667	-0.278
0.92833	-0.282
0.93	-0.274
0.93167	-0.259
0.93333	-0.236
0.935	-0.208
0.93667	-0.181
0.93833	-0.154
0.94	-0.146
0.94167	-0.169
0.94333	-0.197
0.945	-0.224
0.94667	-0.247
0.94833	-0.258
0.95	-0.258
0.95167	-0.243
0.95333	-0.227
0.955	-0.204
0.95667	-0.177
0.95833	-0.154
0.96	-0.134
0.96167	-0.138
0.96333	-0.161
0.965	-0.193
0.96667	-0.224
0.96833	-0.243
0.97	-0.251
0.97167	-0.247
0.97333	-0.235
0.975	-0.219
0.97667	-0.2
0.97833	-0.176
0.98	-0.156
0.98167	-0.145
0.98333	-0.156
0.985	-0.183
0.98667	-0.214
0.98833	-0.245
0.99	-0.264
0.99167	-0.272
0.99333	-0.268
0.995	-0.252
0.99667	-0.233
0.99833	-0.206
1	-0.182
1.00167	-0.159
1.00333	-0.152
1.005	-0.167
1.00667	-0.199
1.00833	-0.234
1.01	-0.254
1.01167	-0.265
1.01333	-0.265
1.015	-0.262
1.01667	-0.247
1.01833	-0.227
1.02	-0.204
1.02167	-0.177
1.02333	-0.158
1.025	-0.154
1.02667	-0.174
1.02833	-0.205
1.03	-0.232
1.03167	-0.255
1.03333	-0.267
1.035	-0.267
1.03667	-0.255
1.03833	-0.239
1.04	-0.215
1.04167	-0.188
1.04333	-0.164
1.045	-0.145
1.04667	-0.153
1.04833	-0.18
1.05	-0.215
1.05167	-0.246
1.05333	-0.265
1.055	-0.277
1.05667	-0.273
1.05833	-0.261
1.06	-0.238
1.06167	-0.214
1.06333	-0.187
1.065	-0.16
1.06667	-0.147
1.06833	-0.163
1.07	-0.186
1.07167	-0.217
1.07333	-0.244
1.075	-0.264
1.07667	-0.268
1.07833	-0.26
1.08	-0.244
1.08167	-0.221
1.08333	-0.193
1.085	-0.166
1.08667	-0.139
1.08833	-0.131
1.09	-0.147
1.09167	-0.178
1.09333	-0.213
1.095	-0.237
1.09667	-0.256
1.09833	-0.26
1.1	-0.252
1.10167	-0.236
1.10333	-0.217
1.105	-0.193
1.10667	-0.162
1.10833	-0.147
1.11	-0.139
1.11167	-0.162
1.11333	-0.192
1.115	-0.223
1.11667	-0.243
1.11833	-0.251
1.12	-0.251
1.12167	-0.243
1.12333	-0.227
1.125	-0.204
1.12667	-0.184
1.12833	-0.153
1.13	-0.142
1.13167	-0.15
1.13333	-0.181
1.135	-0.216
1.13667	-0.243
1.13833	-0.259
1.14	-0.267
1.14167	-0.259
1.14333	-0.247
1.145	-0.224
1.14667	-0.201
1.14833	-0.173
1.15	-0.15
1.15167	-0.138
1.15333	-0.15
1.155	-0.181
1.15667	-0.212
1.15833	-0.239
1.16	-0.255
1.16167	-0.259
1.16333	-0.251
1.165	-0.236
1.16667	-0.209
1.16833	-0.189
1.17	-0.162
1.17167	-0.139
1.17333	-0.135
1.175	-0.154
1.17667	-0.189
1.17833	-0.22
1.18	-0.239
1.18167	-0.247
1.18333	-0.251
1.185	-0.239
1.18667	-0.228
1.18833	-0.208
1.19	-0.181
1.19167	-0.154
1.19333	-0.134
1.195	-0.142
1.19667	-0.165
1.19833	-0.196
1.2	-0.223
1.20167	-0.242
1.20333	-0.25
1.205	-0.25
1.20667	-0.242
1.20833	-0.226
1.21	-0.203
1.21167	-0.171
1.21333	-0.144
1.215	-0.125
1.21667	-0.133
1.21833	-0.16
1.22	-0.195
1.22167	-0.226
1.22333	-0.246
1.225	-0.254
1.22667	-0.25
1.22833	-0.242
1.23	-0.227
1.23167	-0.2
1.23333	-0.172
1.235	-0.145
1.23667	-0.137
1.23833	-0.152
1.24	-0.179
1.24167	-0.21
1.24333	-0.234
1.245	-0.249
1.24667	-0.249
1.24833	-0.241
1.25	-0.23
1.25167	-0.206
1.25333	-0.183
1.255	-0.159
1.25667	-0.14
1.25833	-0.136
1.26	-0.159
1.26167	-0.19
1.26333	-0.222
1.265	-0.245
1.26667	-0.261
1.26833	-0.261
1.27	-0.249
1.27167	-0.238
1.27333	-0.218
1.275	-0.191
1.27667	-0.168
1.27833	-0.148
1.28	-0.152
1.28167	-0.175
1.28333	-0.206
1.285	-0.237
1.28667	-0.26
1.28833	-0.272
1.29	-0.272
1.29167	-0.261
1.29333	-0.241
1.295	-0.214
1.29667	-0.183
1.29833	-0.156
1.3	-0.145
1.30167	-0.153
1.30333	-0.184
1.305	-0.219
1.30667	-0.246
1.30833	-0.266
1.31	-0.274
1.31167	-0.273
1.31333	-0.265
1.315	-0.242
1.31667	-0.222
1.31833	-0.199
1.32	-0.175
1.32167	-0.171
1.32333	-0.191
1.325	-0.222
1.32667	-0.257
1.32833	-0.284
1.33	-0.299
1.33167	-0.303
1.33333	-0.299
1.335	-0.284
1.33667	-0.26
1.33833	-0.233
1.34	-0.206
1.34167	-0.186
1.34333	-0.19
1.345	-0.213
1.34667	-0.244
1.34833	-0.276
1.35	-0.299
1.35167	-0.311
1.35333	-0.311
1.355	-0.299
1.35667	-0.288
1.35833	-0.264
1.36	-0.241
1.36167	-0.21
1.36333	-0.198
1.365	-0.202
1.36667	-0.225
1.36833	-0.26
1.37	-0.291
1.37167	-0.314
1.37333	-0.326
1.375	-0.322
1.37667	-0.31
1.37833	-0.294
1.38	-0.267
1.38167	-0.24
1.38333	-0.216
1.385	-0.205
1.38667	-0.221
1.38833	-0.248
1.39	-0.283
1.39167	-0.306
1.39333	-0.326
1.395	-0.33
1.39667	-0.326
1.39833	-0.311
1.4	-0.291
1.40167	-0.264
1.40333	-0.236
1.405	-0.213
1.40667	-0.205
1.40833	-0.217
1.41	-0.248
1.41167	-0.279
1.41333	-0.306
1.415	-0.326
1.41667	-0.329
1.41833	-0.33
1.42	-0.314
1.42167	-0.298
1.42333	-0.275
1.425	-0.251
1.42667	-0.232
1.42833	-0.232
1.43	-0.251
1.43167	-0.282
1.43333	-0.317
1.435	-0.34
1.43667	-0.352
1.43833	-0.348
1.44	-0.34
1.44167	-0.321
1.44333	-0.298
1.445	-0.271
1.44667	-0.244
1.44833	-0.225
1.45	-0.233
1.45167	-0.26
1.45333	-0.291
1.455	-0.322
1.45667	-0.345
1.45833	-0.357
1.46	-0.357
1.46167	-0.349
1.46333	-0.33
1.465	-0.303
1.46667	-0.279
1.46833	-0.256
1.47	-0.244
1.47167	-0.259
1.47333	-0.286
1.475	-0.317
1.47667	-0.345
1.47833	-0.364
1.48	-0.368
1.48167	-0.36
1.48333	-0.345
1.485	-0.325
1.48667	-0.31
1.48833	-0.283
1.49	-0.26
1.49167	-0.256
1.49333	-0.279
1.495	-0.311
1.49667	-0.342
1.49833	-0.365
1.5	-0.377
1.50167	-0.381
1.50333	-0.373
1.505	-0.358
1.50667	-0.338
1.50833	-0.311
1.51	-0.284
1.51167	-0.264
1.51333	-0.264
1.515	-0.292
1.51667	-0.327
1.51833	-0.354
1.52	-0.378
1.52167	-0.39
1.52333	-0.39
1.525	-0.378
1.52667	-0.359
1.52833	-0.336
1.53	-0.309
1.53167	-0.281
1.53333	-0.266
1.535	-0.273
1.53667	-0.301
1.53833	-0.336
1.54	-0.359
1.54167	-0.375
1.54333	-0.387
1.545	-0.383
1.54667	-0.371
1.54833	-0.352
1.55	-0.329
1.55167	-0.302
1.55333	-0.279
1.555	-0.271
1.55667	-0.287
1.55833	-0.314
1.56	-0.345
1.56167	-0.368
1.56333	-0.384
1.565	-0.388
1.56667	-0.385
1.56833	-0.369
1.57	-0.35
1.57167	-0.326
1.57333	-0.303
1.575	-0.283
1.57667	-0.279
1.57833	-0.299
1.58	-0.33
1.58167	-0.361
1.58333	-0.384
1.585	-0.399
1.58667	-0.396
1.58833	-0.388
1.59	-0.372
1.59167	-0.349
1.59333	-0.325
1.595	-0.302
1.59667	-0.282
1.59833	-0.282
1.6	-0.301
1.60167	-0.336
1.60333	-0.363
1.605	-0.383
1.60667	-0.394
1.60833	-0.386
1.61	-0.378
1.61167	-0.359
1.61333	-0.336
1.615	-0.305
1.61667	-0.277
1.61833	-0.262
1.62	-0.269
1.62167	-0.297
1.62333	-0.332
1.625	-0.363
1.62667	-0.386
1.62833	-0.386
1.63	-0.382
1.63167	-0.37
1.63333	-0.351
1.635	-0.323
1.63667	-0.292
1.63833	-0.265
1.64	-0.254
1.64167	-0.27
1.64333	-0.301
1.645	-0.332
1.64667	-0.359
1.64833	-0.371
1.65	-0.367
1.65167	-0.36
1.65333	-0.344
1.655	-0.321
1.65667	-0.294
1.65833	-0.263
1.66	-0.24
1.66167	-0.236
1.66333	-0.256
1.665	-0.287
1.66667	-0.318
1.66833	-0.341
1.67	-0.353
1.67167	-0.353
1.67333	-0.341
1.675	-0.317
1.67667	-0.294
1.67833	-0.259
1.68	-0.231
1.68167	-0.208
1.68333	-0.212
1.685	-0.235
1.68667	-0.27
1.68833	-0.293
1.69	-0.308
1.69167	-0.316
1.69333	-0.312
1.695	-0.3
1.69667	-0.277
1.69833	-0.253
1.7	-0.226
1.70167	-0.199
1.70333	-0.187
1.705	-0.203
1.70667	-0.226
1.70833	-0.254
1.71	-0.277
1.71167	-0.285
1.71333	-0.286
1.715	-0.278
1.71667	-0.263
1.71833	-0.248
1.72	-0.22
1.72167	-0.193
1.72333	-0.166
1.725	-0.158
1.72667	-0.178
1.72833	-0.209
1.73	-0.24
1.73167	-0.259
1.73333	-0.275
1.735	-0.275
1.73667	-0.263
1.73833	-0.248
1.74	-0.229
1.74167	-0.202
1.74333	-0.17
1.745	-0.151
1.74667	-0.147
1.74833	-0.166
1.75	-0.197
1.75167	-0.224
1.75333	-0.24
1.755	-0.251
1.75667	-0.247
1.75833	-0.235
1.76	-0.219
1.76167	-0.192
1.76333	-0.168
1.765	-0.137
1.76667	-0.118
1.76833	-0.122
1.77	-0.149
1.77167	-0.181
1.77333	-0.204
1.775	-0.22
1.77667	-0.228
1.77833	-0.22
1.78	-0.208
1.78167	-0.192
1.78333	-0.165
1.785	-0.137
1.78667	-0.114
1.78833	-0.11
1.79	-0.126
1.79167	-0.15
1.79333	-0.181
1.795	-0.209
1.79667	-0.217
1.79833	-0.217
1.8	-0.209
1.80167	-0.189
1.80333	-0.17
1.805	-0.15
1.80667	-0.123
1.80833	-0.103
1.81	-0.103
1.81167	-0.126
1.81333	-0.153
1.815	-0.177
1.81667	-0.196
1.81833	-0.204
1.82	-0.2
1.82167	-0.181
1.82333	-0.165
1.825	-0.138
1.82667	-0.111
1.82833	-0.079
1.83	-0.06
1.83167	-0.064
1.83333	-0.091
1.835	-0.122
1.83667	-0.149
1.83833	-0.169
1.84	-0.177
1.84167	-0.173
1.84333	-0.161
1.845	-0.142
1.84667	-0.119
1.84833	-0.095
1.85	-0.064
1.85167	-0.052
1.85333	-0.064
1.855	-0.091
1.85667	-0.122
1.85833	-0.15
1.86	-0.169
1.86167	-0.173
1.86333	-0.165
1.865	-0.153
1.86667	-0.133
1.86833	-0.11
1.87	-0.083
1.87167	-0.063
1.87333	-0.055
1.875	-0.071
1.87667	-0.102
1.87833	-0.134
1.88	-0.165
1.88167	-0.178
1.88333	-0.182
1.885	-0.174
1.88667	-0.159
1.88833	-0.14
1.89	-0.113
1.89167	-0.082
1.89333	-0.063
1.895	-0.059
1.89667	-0.083
1.89833	-0.114
1.9	-0.146
1.90167	-0.169
1.90333	-0.177
1.905	-0.177
1.90667	-0.162
1.90833	-0.146
1.91	-0.123
1.91167	-0.099
1.91333	-0.072
1.915	-0.052
1.91667	-0.06
1.91833	-0.091
1.92	-0.122
1.92167	-0.153
1.92333	-0.172
1.925	-0.179
1.92667	-0.179
1.92833	-0.168
1.93	-0.148
1.93167	-0.117
1.93333	-0.094
1.935	-0.07
1.93667	-0.054
1.93833	-0.066
1.94	-0.101
1.94167	-0.132
1.94333	-0.159
1.945	-0.174
1.94667	-0.182
1.94833	-0.175
1.95	-0.155
1.95167	-0.132
1.95333	-0.109
1.955	-0.082
1.95667	-0.062
1.95833	-0.055
1.96	-0.074
1.96167	-0.105
1.96333	-0.14
1.965	-0.164
1.96667	-0.176
1.96833	-0.176
1.97	-0.172
1.97167	-0.156
1.97333	-0.141
1.975	-0.117
1.97667	-0.094
1.97833	-0.074
1.98	-0.074
1.98167	-0.098
1.98333	-0.133
1.985	-0.164
1.98667	-0.183
1.98833	-0.191
1.99	-0.191
1.99167	-0.18
1.99333	-0.16
1.995	-0.137
1.99667	-0.118
1.99833	-0.094
2	-0.079
2.00167	-0.087
2.00333	-0.114
2.005	-0.145
2.00667	-0.168
2.00833	-0.187
2.01	-0.195
2.01167	-0.195
2.01333	-0.175
2.015	-0.155
2.01667	-0.136
2.01833	-0.108
2.02	-0.081
2.02167	-0.073
2.02333	-0.088
2.025	-0.123
2.02667	-0.158
2.02833	-0.185
2.03	-0.205
2.03167	-0.212
2.03333	-0.205
2.035	-0.189
2.03667	-0.169
2.03833	-0.142
2.04	-0.115
2.04167	-0.096
2.04333	-0.092
2.045	-0.108
2.04667	-0.139
2.04833	-0.174
2.05	-0.197
2.05167	-0.209
2.05333	-0.209
2.055	-0.202
2.05667	-0.186
2.05833	-0.167
2.06	-0.144
2.06167	-0.116
2.06333	-0.104
2.065	-0.108
2.06667	-0.135
2.06833	-0.166
2.07	-0.197
2.07167	-0.22
2.07333	-0.228
2.075	-0.223
2.07667	-0.216
2.07833	-0.196
2.08	-0.172
2.08167	-0.149
2.08333	-0.122
2.085	-0.11
2.08667	-0.122
2.08833	-0.153
2.09	-0.188
2.09167	-0.219
2.09333	-0.238
2.095	-0.238
2.09667	-0.238
2.09833	-0.226
2.1	-0.203
2.10167	-0.179
2.10333	-0.152
2.105	-0.133
2.10667	-0.13
2.10833	-0.145
2.11	-0.177
2.11167	-0.208
2.11333	-0.235
2.115	-0.251
2.11667	-0.251
2.11833	-0.247
2.12	-0.231
2.12167	-0.212
2.12333	-0.192
2.125	-0.161
2.12667	-0.137
2.12833	-0.137
2.13	-0.16
2.13167	-0.191
2.13333	-0.219
2.135	-0.238
2.13667	-0.249
2.13833	-0.245
2.14	-0.234
2.14167	-0.218
2.14333	-0.198
2.145	-0.179
2.14667	-0.151
2.14833	-0.136
2.15	-0.14
2.15167	-0.167
2.15333	-0.198
2.155	-0.225
2.15667	-0.245
2.15833	-0.248
2.16	-0.248
2.16167	-0.237
2.16333	-0.217
2.165	-0.194
2.16667	-0.163
2.16833	-0.14
2.17	-0.124
2.17167	-0.14
2.17333	-0.175
2.175	-0.206
2.17667	-0.234
2.17833	-0.249
2.18	-0.253
2.18167	-0.254
2.18333	-0.239
2.185	-0.215
2.18667	-0.192
2.18833	-0.165
2.19	-0.141
2.19167	-0.133
2.19333	-0.149
2.195	-0.18
2.19667	-0.207
2.19833	-0.235
2.2	-0.251
2.20167	-0.255
2.20333	-0.243
2.205	-0.228
2.20667	-0.212
2.20833	-0.189
2.21	-0.162
2.21167	-0.146
2.21333	-0.143
2.215	-0.166
2.21667	-0.201
2.21833	-0.232
2.22	-0.251
2.22167	-0.267
2.22333	-0.263
2.225	-0.255
2.22667	-0.239
2.22833	-0.219
2.23	-0.196
2.23167	-0.169
2.23333	-0.154
2.235	-0.157
2.23667	-0.181
2.23833	-0.208
2.24	-0.232
2.24167	-0.248
2.24333	-0.256
2.245	-0.256
2.24667	-0.248
2.24833	-0.229
2.25	-0.209
2.25167	-0.178
2.25333	-0.151
2.255	-0.139
2.25667	-0.154
2.25833	-0.182
2.26	-0.22
2.26167	-0.244
2.26333	-0.263
2.265	-0.267
2.26667	-0.263
2.26833	-0.251
2.27	-0.232
2.27167	-0.209
2.27333	-0.178
2.275	-0.159
2.27667	-0.151
2.27833	-0.17
2.28	-0.2
2.28167	-0.231
2.28333	-0.254
2.285	-0.274
2.28667	-0.274
2.28833	-0.266
2.29	-0.247
2.29167	-0.227
2.29333	-0.196
2.295	-0.173
2.29667	-0.157
2.29833	-0.157
2.3	-0.18
2.30167	-0.215
2.30333	-0.243
2.305	-0.266
2.30667	-0.274
2.30833	-0.274
2.31	-0.266
2.31167	-0.251
2.31333	-0.228
2.315	-0.204
2.31667	-0.169
2.31833	-0.158
2.32	-0.165
2.32167	-0.192
2.32333	-0.224
2.325	-0.251
2.32667	-0.271
2.32833	-0.275
2.33	-0.275
2.33167	-0.259
2.33333	-0.24
2.335	-0.217
2.33667	-0.194
2.33833	-0.167
2.34	-0.159
2.34167	-0.174
2.34333	-0.206
2.345	-0.233
2.34667	-0.253
2.34833	-0.265
2.35	-0.265
2.35167	-0.261
2.35333	-0.253
2.355	-0.234
2.35667	-0.215
2.35833	-0.188
2.36	-0.164
2.36167	-0.164
2.36333	-0.188
2.365	-0.223
2.36667	-0.254
2.36833	-0.278
2.37	-0.289
2.37167	-0.293
2.37333	-0.285
2.375	-0.266
2.37667	-0.247
2.37833	-0.219
2.38	-0.192
2.38167	-0.173
2.38333	-0.176
2.385	-0.199
2.38667	-0.234
2.38833	-0.265
2.39	-0.288
2.39167	-0.296
2.39333	-0.288
2.395	-0.276
2.39667	-0.26
2.39833	-0.233
2.4	-0.206
2.40167	-0.178
2.40333	-0.17
2.405	-0.185
2.40667	-0.216
2.40833	-0.247
2.41	-0.274
2.41167	-0.29
2.41333	-0.294
2.415	-0.293
2.41667	-0.282
2.41833	-0.262
2.42	-0.239
2.42167	-0.208
2.42333	-0.181
2.425	-0.173
2.42667	-0.192
2.42833	-0.224
2.43	-0.255
2.43167	-0.278
2.43333	-0.29
2.435	-0.29
2.43667	-0.282
2.43833	-0.267
2.44	-0.244
2.44167	-0.217
2.44333	-0.189
2.445	-0.17
2.44667	-0.17
2.44833	-0.193
2.45	-0.232
2.45167	-0.263
2.45333	-0.29
2.455	-0.298
2.45667	-0.298
2.45833	-0.286
2.46	-0.27
2.46167	-0.247
2.46333	-0.216
2.465	-0.188
2.46667	-0.169
2.46833	-0.177
2.47	-0.204
2.47167	-0.239
2.47333	-0.27
2.475	-0.289
2.47667	-0.297
2.47833	-0.292
2.48	-0.284
2.48167	-0.269
2.48333	-0.245
2.485	-0.218
2.48667	-0.191
2.48833	-0.179
2.49	-0.194
2.49167	-0.225
2.49333	-0.26
2.495	-0.288
2.49667	-0.307
2.49833	-0.315
2.5	-0.308
2.50167	-0.296
2.50333	-0.273
2.505	-0.246
2.50667	-0.223
2.50833	-0.2
2.51	-0.192
2.51167	-0.211
2.51333	-0.246
2.515	-0.277
2.51667	-0.3
2.51833	-0.312
2.52	-0.312
2.52167	-0.304
2.52333	-0.288
2.525	-0.268
2.52667	-0.241
2.52833	-0.218
2.53	-0.199
2.53167	-0.199
2.53333	-0.226
2.535	-0.257
2.53667	-0.288
2.53833	-0.312
2.54	-0.324
2.54167	-0.324
2.54333	-0.312
2.545	-0.296
2.54667	-0.273
2.54833	-0.249
2.55	-0.222
2.55167	-0.206
2.55333	-0.214
2.555	-0.241
2.55667	-0.272
2.55833	-0.304
2.56	-0.327
2.56167	-0.331
2.56333	-0.331
2.565	-0.327
2.56667	-0.307
2.56833	-0.276
2.57	-0.245
2.57167	-0.218
2.57333	-0.21
2.575	-0.23
2.57667	-0.257
2.57833	-0.293
2.58	-0.324
2.58167	-0.336
2.58333	-0.34
2.585	-0.332
2.58667	-0.324
2.58833	-0.305
2.59	-0.285
2.59167	-0.257
2.59333	-0.234
2.595	-0.23
2.59667	-0.245
2.59833	-0.277
2.6	-0.312
2.60167	-0.331
2.60333	-0.343
2.605	-0.343
2.60667	-0.339
2.60833	-0.327
2.61	-0.307
2.61167	-0.284
2.61333	-0.257
2.615	-0.241
2.61667	-0.244
2.61833	-0.268
2.62	-0.303
2.62167	-0.33
2.62333	-0.353
2.625	-0.365
2.62667	-0.361
2.62833	-0.349
2.63	-0.33
2.63167	-0.311
2.63333	-0.287
2.635	-0.26
2.63667	-0.245
2.63833	-0.253
2.64	-0.28
2.64167	-0.315
2.64333	-0.339
2.645	-0.359
2.64667	-0.366
2.64833	-0.362
2.65	-0.354
2.65167	-0.331
2.65333	-0.311
2.655	-0.288
2.65667	-0.264
2.65833	-0.256
2.66	-0.272
2.66167	-0.299
2.66333	-0.33
2.665	-0.357
2.66667	-0.377
2.66833	-0.376
2.67	-0.369
2.67167	-0.357
2.67333	-0.334
2.675	-0.315
2.67667	-0.288
2.67833	-0.268
2.68	-0.261
2.68167	-0.285
2.68333	-0.32
2.685	-0.351
2.68667	-0.375
2.68833	-0.386
2.69	-0.383
2.69167	-0.375
2.69333	-0.359
2.695	-0.34
2.69667	-0.309
2.69833	-0.282
2.7	-0.266
2.70167	-0.27
2.70333	-0.297
2.705	-0.332
2.70667	-0.364
2.70833	-0.383
2.71	-0.391
2.71167	-0.395
2.71333	-0.384
2.715	-0.368
2.71667	-0.349
2.71833	-0.322
2.72	-0.294
2.72167	-0.287
2.72333	-0.299
2.725	-0.326
2.72667	-0.36
2.72833	-0.388
2.73	-0.403
2.73167	-0.411
2.73333	-0.404
2.735	-0.392
2.73667	-0.372
2.73833	-0.353
2.74	-0.326
2.74167	-0.306
2.74333	-0.302
2.745	-0.321
2.74667	-0.356
2.74833	-0.383
2.75	-0.406
2.75167	-0.418
2.75333	-0.418
2.755	-0.415
2.75667	-0.403
2.75833	-0.384
2.76	-0.361
2.76167	-0.334
2.76333	-0.315
2.765	-0.319
2.76667	-0.342
2.76833	-0.374
2.77	-0.405
2.77167	-0.424
2.77333	-0.432
2.775	-0.432
2.77667	-0.428
2.77833	-0.412
2.78	-0.392
2.78167	-0.369
2.78333	-0.341
2.785	-0.322
2.78667	-0.325
2.78833	-0.356
2.79	-0.388
2.79167	-0.419
2.79333	-0.434
2.795	-0.438
2.79667	-0.434
2.79833	-0.419
2.8	-0.396
2.80167	-0.372
2.80333	-0.341
2.805	-0.314
2.80667	-0.306
2.80833	-0.321
2.81	-0.352
2.81167	-0.383
2.81333	-0.411
2.815	-0.422
2.81667	-0.426
2.81833	-0.418
2.82	-0.406
2.82167	-0.394
2.82333	-0.371
2.825	-0.343
2.82667	-0.324
2.82833	-0.324
2.83	-0.344
2.83167	-0.375
2.83333	-0.406
2.835	-0.43
2.83667	-0.446
2.83833	-0.45
2.84	-0.442
2.84167	-0.427
2.84333	-0.408
2.845	-0.38
2.84667	-0.357
2.84833	-0.334
2.85	-0.334
2.85167	-0.357
2.85333	-0.392
2.855	-0.423
2.85667	-0.45
2.85833	-0.461
2.86	-0.461
2.86167	-0.452
2.86333	-0.433
2.865	-0.409
2.86667	-0.382
2.86833	-0.355
2.87	-0.339
2.87167	-0.35
2.87333	-0.378
2.875	-0.413
2.87667	-0.44
2.87833	-0.459
2.88	-0.463
2.88167	-0.46
2.88333	-0.448
2.885	-0.429
2.88667	-0.409
2.88833	-0.382
2.89	-0.359
2.89167	-0.351
2.89333	-0.367
2.895	-0.398
2.89667	-0.425
2.89833	-0.449
2.9	-0.46
2.90167	-0.46
2.90333	-0.456
2.905	-0.444
2.90667	-0.421
2.90833	-0.39
2.91	-0.367
2.91167	-0.347
2.91333	-0.348
2.915	-0.371
2.91667	-0.406
2.91833	-0.437
2.92	-0.461
2.92167	-0.472
2.92333	-0.472
2.925	-0.461
2.92667	-0.449
2.92833	-0.426
2.93	-0.403
2.93167	-0.375
2.93333	-0.356
2.935	-0.36
2.93667	-0.391
2.93833	-0.422
2.94	-0.449
2.94167	-0.465
2.94333	-0.473
2.945	-0.469
2.94667	-0.458
2.94833	-0.438
2.95	-0.411
2.95167	-0.388
2.95333	-0.36
2.955	-0.348
2.95667	-0.364
2.95833	-0.395
2.96	-0.426
2.96167	-0.45
2.96333	-0.461
2.965	-0.469
2.96667	-0.469
2.96833	-0.457
2.97	-0.438
2.97167	-0.415
2.97333	-0.391
2.975	-0.368
2.97667	-0.359
2.97833	-0.382
2.98	-0.413
2.98167	-0.444
2.98333	-0.464
2.985	-0.483
2.98667	-0.483
2.98833	-0.48
2.99	-0.468
2.99167	-0.448
2.99333	-0.424
2.995	-0.401
2.99667	-0.381
2.99833	-0.381
3	-0.404
3.00167	-0.432
3.00333	-0.463
3.005	-0.483
3.00667	-0.495
3.00833	-0.495
3.01	-0.487
3.01167	-0.471
3.01333	-0.452
3.015	-0.432
3.01667	-0.405
3.01833	-0.39
3.02	-0.398
3.02167	-0.425
3.02333	-0.456
3.025	-0.484
3.02667	-0.499
3.02833	-0.499
3.03	-0.499
3.03167	-0.487
3.03333	-0.472
3.035	-0.448
3.03667	-0.425
3.03833	-0.398
3.04	-0.394
3.04167	-0.405
3.04333	-0.433
3.045	-0.472
3.04667	-0.499
3.04833	-0.518
3.05	-0.522
3.05167	-0.514
3.05333	-0.502
3.055	-0.478
3.05667	-0.459
3.05833	-0.427
3.06	-0.404
3.06167	-0.4
3.06333	-0.42
3.065	-0.451
3.06667	-0.486
3.06833	-0.513
3.07	-0.525
3.07167	-0.529
3.07333	-0.517
3.075	-0.498
3.07667	-0.475
3.07833	-0.455
3.08	-0.425
3.08167	-0.409
3.08333	-0.413
3.085	-0.436
3.08667	-0.464
3.08833	-0.487
3.09	-0.507
3.09167	-0.522
3.09333	-0.522
3.095	-0.51
3.09667	-0.494
3.09833	-0.475
3.1	-0.451
3.10167	-0.424
3.10333	-0.408
3.105	-0.419
3.10667	-0.446
3.10833	-0.478
3.11	-0.505
3.11167	-0.524
3.11333	-0.531
3.115	-0.527
3.11667	-0.516
3.11833	-0.5
3.12	-0.477
3.12167	-0.45
3.12333	-0.423
3.125	-0.411
3.12667	-0.427
3.12833	-0.462
3.13	-0.497
3.13167	-0.52
3.13333	-0.536
3.135	-0.539
3.13667	-0.531
3.13833	-0.515
3.14	-0.496
3.14167	-0.473
3.14333	-0.446
3.145	-0.422
3.14667	-0.422
3.14833	-0.446
3.15	-0.481
3.15167	-0.513
3.15333	-0.532
3.155	-0.548
3.15667	-0.548
3.15833	-0.545
3.16	-0.533
3.16167	-0.518
3.16333	-0.491
3.165	-0.472
3.16667	-0.452
3.16833	-0.452
3.17	-0.476
3.17167	-0.511
3.17333	-0.539
3.175	-0.555
3.17667	-0.566
3.17833	-0.563
3.18	-0.551
3.18167	-0.532
3.18333	-0.508
3.185	-0.489
3.18667	-0.465
3.18833	-0.45
3.19	-0.466
3.19167	-0.493
3.19333	-0.524
3.195	-0.547
3.19667	-0.563
3.19833	-0.571
3.2	-0.563
3.20167	-0.556
3.20333	-0.536
3.205	-0.509
3.20667	-0.478
3.20833	-0.455
3.21	-0.451
3.21167	-0.466
3.21333	-0.501
3.215	-0.539
3.21667	-0.57
3.21833	-0.586
3.22	-0.59
3.22167	-0.582
3.22333	-0.566
3.225	-0.546
3.22667	-0.515
3.22833	-0.487
3.23	-0.472
3.23167	-0.468
3.23333	-0.491
3.235	-0.523
3.23667	-0.55
3.23833	-0.57
3.24	-0.582
3.24167	-0.582
3.24333	-0.57
3.245	-0.554
3.24667	-0.531
3.24833	-0.507
3.25	-0.484
3.25167	-0.468
3.25333	-0.472
3.255	-0.499
3.25667	-0.53
3.25833	-0.565
3.26	-0.589
3.26167	-0.593
3.26333	-0.589
3.265	-0.578
3.26667	-0.554
3.26833	-0.531
3.27	-0.504
3.27167	-0.477
3.27333	-0.469
3.275	-0.481
3.27667	-0.508
3.27833	-0.539
3.28	-0.562
3.28167	-0.578
3.28333	-0.589
3.285	-0.582
3.28667	-0.566
3.28833	-0.546
3.29	-0.523
3.29167	-0.5
3.29333	-0.477
3.295	-0.469
3.29667	-0.489
3.29833	-0.516
3.3	-0.547
3.30167	-0.567
3.30333	-0.579
3.305	-0.579
3.30667	-0.575
3.30833	-0.559
3.31	-0.544
3.31167	-0.517
3.31333	-0.494
3.315	-0.479
3.31667	-0.479
3.31833	-0.502
3.32	-0.537
3.32167	-0.565
3.32333	-0.588
3.325	-0.599
3.32667	-0.603
3.32833	-0.591
3.33	-0.576
[truncated: 7,002 more rows]

[truncated: 10 more sheets: Supplementary Fig. 16, Supplementary Fig. 18, S Fig. 19 and S Table 3, Supplementary Fig. 25, Supplementary Fig. 27, Supplementary Table 4, Supplementary Fig. 28, Supplementary Table 5, S Fig. 30 and S Table 6, Supplementary Fig. 31]
